# Supplementary material for: Genetic analysis of variation in lifespan using a multiparental advanced intercross Drosophila mapping population
Source: BMC Genet. 2016 Aug 2;17:113. doi: 10.1186/s12863-016-0419-9 (PMC4970266; doi:10.1186/s12863-016-0419-9)
Supplement: Additional file 1: Table S1. — Median lifespan measurements for all DSPR RILs tested. The stock code for each line is provided in the “RIL” column, the median lifespan for mated females in hours is presented in “MedLifespanHrs”, and the “Block” column represents the experimental block (1–4) the line was assayed in. (TXT 15 kb) [file 12863_2016_419_MOESM1_ESM.txt]

RIL	MedLifespanHrs	Block
21001	1783.392663	1
21002	1400.837575	1
21003	1546.628388	1
21004	1663.640842	1
21005	1283.11908	1
21006	1639.569852	1
21007	1067.635114	1
21008	1424.692686	1
21009	1067.635114	1
21010	1378.824668	1
21011	1067.048508	2
21012	1546.628388	1
21013	1306.965989	1
21014	1639.569852	1
21015	1233.116403	1
21016	1376.837575	1
21017	1448.90996	2
21018	1091.58967	1
21019	1329.066362	2
21020	1139.363593	1
21021	1500.752946	1
21023	1329.549402	1
21024	1161.390622	1
21025	1283.11908	1
21026	1712.952586	1
21027	1400.837575	1
21028	1091.58967	1
21030	1259.11908	1
21031	1233.990408	2
21032	1447.947115	1
21033	1091.58967	1
21034	1209.116403	1
21035	897.1333348	2
21036	1306.965989	1
21037	1161.390622	1
21038	1306.965989	1
21039	1306.965989	1
21040	1283.11908	1
21041	1067.048508	2
21042	1639.569852	1
21043	1376.837575	1
21044	1476.752946	1
21045	1161.390622	1
21046	1424.692686	1
21047	1379.452155	2
21048	1591.636311	1
21049	1591.636311	1
21050	1476.752946	1
21051	1328.391238	2
21052	1283.11908	1
21053	1591.636311	1
21054	1615.754563	1
21055	1424.90996	2
21056	1500.752946	1
21057	1138.514374	2
21059	1500.752946	1
21060	1043.799164	1
21061	1500.752946	1
21062	1306.965989	1
21063	1306.965989	1
21064	1524.369719	1
21065	1329.549402	1
21066	1210.680358	1
21067	1043.799164	1
21068	1500.752946	1
21069	1329.549402	1
21070	1283.11908	1
21071	1358.013324	1
21073	1162.514374	2
21074	1306.965989	1
21075	1592.910678	2
21076	1807.347657	1
21077	1161.390622	1
21078	1639.569852	1
21079	1831.347657	1
21080	1210.680358	1
21081	1568.262623	1
21082	1400.692686	1
21083	1091.58967	1
21084	1524.369719	1
21086	826.1875044	1
21087	1210.680358	1
21088	1257.71879	1
21089	1186.63458	2
21090	1358.013324	1
21091	1639.640842	1
21092	1615.754563	1
21094	1498.447992	2
21095	1424.692686	1
21097	1091.58967	1
21098	1139.363593	1
21099	1904.754839	1
21100	1259.11908	1
21101	972.9805265	4
21102	1329.549402	1
21103	1358.013324	1
21104	1139.363593	1
21105	564.1368154	1
21106	1568.262623	1
21107	1473.016579	1
21108	1091.58967	1
21109	1904.754839	1
21111	1689.078711	1
21112	1568.262623	1
21113	1139.363593	1
21114	1354.824668	1
21116	1568.262623	1
21117	1233.116403	1
21118	1329.549402	1
21121	1186.130576	1
21122	1018.677154	1
21123	1018.677154	1
21125	1043.635114	1
21126	1735.392663	1
21127	1283.11908	1
21128	1500.752946	1
21129	1615.754563	1
21130	1139.363593	1
21131	1233.116403	1
21132	1663.640842	1
21133	1524.369719	1
21134	1210.680358	1
21135	780.2823559	1
21136	1115.363593	1
21137	1067.635114	1
21138	1354.824668	1
21139	1473.016579	1
21141	1448.90996	2
21142	1689.078711	1
21143	1712.952586	1
21144	1952.754839	1
21145	1447.947115	1
21147	1233.116403	1
21148	925.9937854	4
21151	1447.947115	1
21152	1186.130576	1
21153	1257.71879	1
21154	1617.036531	2
21155	1161.390622	1
21156	1447.947115	1
21157	972.103254	1
21158	1283.11908	1
21159	1424.692686	1
21160	1306.965989	1
21161	1615.754563	1
21162	875.289279	2
21163	1524.369719	1
21164	1378.824668	1
21165	564.1368154	1
21166	1283.11908	1
21167	1186.130576	1
21168	1712.952586	1
21169	1500.752946	1
21170	1424.90996	2
21172	1305.628272	2
21173	1568.262623	1
21174	1424.692686	1
21175	1358.013324	1
21176	1735.392663	1
21177	1233.990408	2
21178	1186.680358	1
21179	1329.066362	2
21180	1473.016579	1
21182	1358.013324	1
21184	1378.824668	1
21185	1018.677154	1
21186	1378.824668	1
21187	1257.71879	1
21188	754.7994543	1
21189	1210.680358	1
21190	801.2161131	1
21191	1139.363593	1
21192	996.103254	1
21193	1424.692686	1
21195	1591.636311	1
21196	1639.569852	1
21198	1161.390622	1
21199	1524.369719	1
21200	682.2894551	1
21201	1306.965989	1
21202	1329.549402	1
21204	1306.965989	1
21205	1424.692686	1
21206	1591.636311	1
21207	1500.752946	1
21209	1233.116403	1
21210	1712.952586	1
21211	1257.28128	2
21212	1591.636311	1
21213	1546.628388	1
21214	1639.569852	1
21215	1334.013324	1
21216	1358.013324	1
21218	1500.752946	1
21219	1186.130576	1
21220	928.2062496	1
21221	1500.752946	1
21222	1378.824668	1
21223	1524.369719	1
21225	1591.636311	1
21226	1210.680358	1
21227	1568.262623	1
21228	1524.369719	1
21229	1306.965989	1
21230	1524.369719	1
21231	1524.369719	1
21232	1233.116403	1
21233	1306.965989	1
21234	1568.262623	1
21235	996.103254	1
21236	1283.11908	1
21237	1329.549402	1
21238	1186.130576	1
21239	969.0341626	2
21240	1500.752946	1
21241	897.6218032	4
21242	1329.549402	1
21243	1500.752946	1
21244	1500.752946	1
21245	1358.013324	1
21246	1473.016579	1
21247	850.7779117	1
21248	1568.262623	1
21249	1591.636311	1
21250	1043.799164	1
21251	1358.013324	1
21252	1358.013324	1
21253	730.5541118	2
21254	1447.947115	1
21255	1400.837575	1
21256	1615.754563	1
21257	1067.635114	1
21258	1329.549402	1
21259	1161.390622	1
21260	1424.692686	1
21262	801.0536908	2
21263	1353.066362	2
21265	1429.645187	2
21266	1448.90996	2
21267	825.0536908	2
21268	1186.63458	2
21269	730.5541118	2
21270	1305.628272	2
21271	1186.63458	2
21272	1233.990408	2
21273	1667.116231	2
21275	1448.90996	2
21276	1162.514374	2
21277	1256.586468	2
21278	1305.628272	2
21279	1256.586468	2
21280	1448.90996	2
21281	1211.821816	2
21282	1232.586468	2
21283	1138.514374	2
21284	1281.28128	2
21285	875.289279	2
21286	1186.63458	2
21287	1305.628272	2
21288	1018.83375	2
21290	1018.83375	2
21292	1691.116231	2
21293	1137.61697	2
21294	992.7851131	2
21295	1233.990408	2
21296	1448.90996	2
21297	1355.452155	2
21299	730.5541118	2
21300	729.0733063	2
21302	1211.821816	2
21304	1090.519357	2
21305	587.8855349	2
21306	1018.83375	2
21307	1209.990408	2
21309	1090.519357	2
21310	1448.90996	2
21311	1090.519357	2
21312	1186.63458	2
21313	825.0536908	2
21314	1400.45522	2
21315	1211.821816	2
21316	1233.990408	2
21317	1281.628272	2
21318	1066.519357	2
21319	1233.990408	2
21320	948.9017636	2
21321	1472.599442	2
21322	1305.628272	2
21323	1233.990408	2
21324	1256.586468	2
21325	1211.821816	2
21326	1162.514374	2
21327	753.0733063	2
21328	1211.821816	2
21329	1379.452155	2
21330	1281.628272	2
21331	1305.628272	2
21332	1211.821816	2
21333	1211.821816	2
21334	1256.586468	2
21335	1256.586468	2
21336	1448.90996	2
21337	1162.514374	2
21338	1496.719718	2
21339	777.8028133	2
21340	801.8028133	2
21341	1233.990408	2
21342	1379.452155	2
21343	1424.90996	2
21344	1090.519357	2
21346	1233.990408	2
21347	1522.447992	2
21348	948.9017636	2
21350	1448.90996	2
21351	1376.45522	2
21352	1400.45522	2
21353	1211.821816	2
21354	706.5541118	2
21355	1113.61697	2
21356	801.8028133	2
21357	1281.628272	2
21358	1379.452155	2
21359	969.0341626	2
21360	1448.90996	2
21361	1209.990408	2
21362	924.9017636	2
21363	1472.719718	2
21364	1088.808497	2
21365	1472.719718	2
21366	1233.990408	2
21367	1162.514374	2
21368	1424.90996	2
21369	1379.452155	2
21370	1233.990408	2
21371	1379.452155	2
21373	1376.45522	2
21374	1209.990408	2
21375	609.0993441	2
21376	1498.447992	2
21377	1281.628272	2
21378	1281.628272	2
21379	1281.28128	2
21380	1186.63458	2
21381	1211.821816	2
21382	1112.808497	2
21383	1305.628272	2
21384	1162.514374	2
21385	1112.808497	2
21386	1592.910678	2
21388	1429.645187	2
21389	1281.28128	2
21392	1617.036531	2
21393	1112.808497	2
21394	1305.628272	2
21395	1328.391238	2
21396	921.3536481	2
21397	1162.514374	2
21399	1233.990408	2
21401	753.0733063	2
21402	1090.519357	2
21403	1448.90996	2
22001	946.2106387	3
22002	1568.681064	3
22003	972.1307136	3
22004	1833.430523	3
22005	1690.206145	3
22006	1545.928108	3
22007	1762.031683	3
22008	1356.419137	3
22009	1643.165292	3
22010	1500.617554	3
22011	1473.902643	3
22012	636.0148199	3
22013	831.5099674	3
22014	1473.902643	3
22015	1736.99054	3
22016	1450.560398	3
22017	1259.282887	3
22018	1690.206145	3
22019	1450.560398	3
22020	1617.176771	3
22021	1017.903196	3
22022	1259.282887	3
22023	1235.689834	3
22024	1476.617554	3
22025	1521.815851	3
22026	1545.928108	3
22027	1332.419137	3
22028	1568.681064	3
22029	1259.282887	3
22030	1332.419137	3
22031	1762.031683	3
22032	1194.620664	3
22033	1569.928108	3
22034	1041.448742	4
22035	1259.282887	3
22036	1426.381589	3
22037	1332.419137	3
22038	1617.176771	3
22039	1332.419137	3
22040	1736.99054	3
22041	1210.4454	3
22042	1332.419137	3
22043	1690.206145	3
22044	1305.88592	4
22045	1626.067214	3
22046	1690.206145	3
22047	1138.894851	3
22049	1665.499937	3
22050	1235.689834	3
22051	1355.039333	3
22052	1811.635474	3
22053	1090.898583	4
22054	1545.928108	3
22055	682.4662226	3
22056	1473.902643	3
22057	1473.902643	3
22059	1332.419137	3
22060	1402.863467	3
22061	1500.617554	3
22062	1306.091126	3
22063	1500.617554	3
22064	1235.689834	3
22065	1378.863467	3
22066	1602.067214	3
22067	1194.620664	3
22068	1617.176771	3
22069	1690.206145	3
22070	1690.206145	3
22071	1617.176771	3
22072	1690.206145	3
22073	1569.928108	3
22074	1602.067214	3
22075	1500.617554	3
22076	1138.894851	3
22077	1162.438161	3
22078	1259.282887	3
22079	1762.031683	3
22080	1259.282887	3
22081	925.8807492	3
22082	1643.165292	3
22083	1426.863467	3
22084	898.5124547	3
22085	1232.7522	4
22086	1235.689834	3
22087	1018.730057	3
22088	1690.206145	3
22089	1210.4454	3
22090	1402.863467	3
22091	1617.176771	3
22092	803.1265581	4
22093	801.8442865	3
22094	393.0645055	3
22095	1377.684059	3
22096	1141.000512	3
22097	1356.419137	3
22098	1473.902643	3
22099	1306.091126	3
22100	1617.176771	3
22101	1473.902643	3
22102	1665.499937	3
22103	1474.560398	3
22104	1602.067214	3
22105	1377.684059	3
22106	1690.206145	3
22107	1473.902643	3
22108	1355.039333	3
22109	1356.419137	3
22110	1259.282887	3
22111	1017.903196	3
22112	1042.730057	3
22113	1833.430523	3
22114	898.5124547	3
22115	1306.091126	3
22116	1402.863467	3
22117	803.1265581	4
22118	1259.282887	3
22119	1762.031683	3
22120	1473.902643	3
22121	1497.902643	3
22122	1282.091126	3
22123	1568.681064	3
22124	872.9607745	3
22125	1665.499937	3
22126	1402.863467	3
22127	1306.091126	3
22128	1426.381589	3
22129	1521.815851	3
22130	1401.684059	3
22131	1218.620664	3
22132	1450.560398	3
22133	1426.381589	3
22134	1714.206145	3
22135	1690.206145	3
22136	1450.560398	3
22137	1210.4454	3
22138	1450.381589	3
22139	1235.689834	3
22140	948.9805265	4
22141	1377.684059	3
22143	1332.419137	3
22144	1643.165292	3
22145	1497.815851	3
22146	1450.560398	3
22147	1450.560398	3
22148	1450.560398	3
22149	1617.176771	3
22150	1545.928108	3
22151	1065.011904	3
22152	1545.928108	3
22153	1259.282887	3
22154	1426.381589	3
22155	1762.031683	3
22156	1259.282887	3
22157	825.8442865	3
22158	1304.922647	4
22159	1569.928108	3
22160	1332.419137	3
22161	1545.928108	3
22162	1114.898583	4
22163	1617.176771	3
22164	1450.560398	3
22166	1568.681064	3
22167	1786.291527	3
22168	1426.381589	3
22169	1402.863467	3
22170	1762.031683	3
22171	1500.617554	3
22172	1545.928108	3
22173	1495.845733	4
22175	1521.815851	3
22176	1194.620664	3
22177	1377.684059	3
22178	1602.067214	3
22179	1402.863467	3
22180	1194.620664	3
22181	1377.684059	3
22182	1117.000512	3
22183	1569.928108	3
22184	1545.815851	3
22185	972.1307136	3
22186	1402.863467	3
22187	1593.176771	3
22188	1162.438161	3
22189	1332.419137	3
22190	1524.617554	3
22191	1602.067214	3
22192	1521.815851	3
22193	1281.945386	3
22194	1090.427898	3
22195	1138.894851	3
22196	1017.903196	3
22197	1355.039333	3
22198	898.5124547	3
22199	1306.091126	3
22201	1713.796668	3
22202	1377.684059	3
22203	1138.894851	3
22204	1355.039333	3
22205	1617.176771	3
22206	1602.067214	3
22207	1714.206145	3
22208	1714.206145	3
22209	1402.381589	3
22210	1450.560398	3
22211	1544.678288	4
22212	1473.902643	3
22213	1402.863467	3
22214	1665.499937	3
22215	1881.297896	3
22217	1379.039333	3
22218	1736.99054	3
22219	1306.091126	3
22221	1426.381589	3
22222	1402.863467	3
22223	1545.815851	3
22224	1500.617554	3
22225	1690.206145	3
22226	1283.282887	3
22227	1665.499937	3
22228	972.1307136	3
22229	1332.419137	3
22230	1065.011904	3
22231	1018.730057	3
22232	1402.863467	3
22233	898.5124547	3
22234	1402.863467	3
22235	1500.617554	3
22236	1402.863467	3
22237	1690.206145	3
22238	1402.863467	3
22239	1426.863467	3
22240	1332.419137	3
22241	1525.348687	4
22242	972.1307136	3
22243	1259.282887	3
22244	1402.863467	3
22245	682.4662226	3
22246	1665.499937	3
22247	1186.438161	3
22248	1306.091126	3
22249	1402.863467	3
22251	1714.206145	3
22252	1402.863467	3
22253	1402.863467	3
22254	1881.297896	3
22255	1711.921175	4
22256	1207.99485	4
22257	1351.893121	4
22258	802.3244744	4
22259	756.0985165	4
22260	1425.135052	4
22261	1525.348687	4
22262	1281.88592	4
22263	1090.898583	4
22264	1759.479726	4
22265	1497.02295	4
22266	1475.142264	4
22267	536.7649013	4
22268	1424.128349	4
22269	1640.06063	4
22271	1663.88744	4
22272	1304.922647	4
22273	1378.061876	4
22274	1042.255017	4
22275	1544.678288	4
22276	827.1265581	4
22278	1163.121879	4
22279	1378.061876	4
22281	1136.46914	4
22282	1809.262865	4
22283	1378.061876	4
22284	1568.767711	4
22285	824.78694	4
22286	1304.922647	4
22288	993.0317253	4
22289	897.6218032	4
22290	1735.479726	4
22291	1591.813352	4
22292	1592.767711	4
22293	1016.513031	4
22294	1090.898583	4
22295	1591.813352	4
22296	1402.061876	4
22297	1304.922647	4
22298	851.0587902	4
22299	1161.782752	4
22300	1927.906459	4
22303	1549.348687	4
22304	1112.46914	4
22306	1663.88744	4
22307	1783.317782	4
22308	1065.448742	4
22309	1304.117632	4
22310	1207.99485	4
22311	1018.255017	4
22313	1139.121879	4
22314	1232.7522	4
22315	1112.46914	4
22316	1711.921175	4
22317	1065.448742	4
22318	994.2550169	4
22319	1495.845733	4
22320	1424.128349	4
22321	1139.121879	4
22322	1640.06063	4
22323	708.0985165	4
22325	1304.922647	4
22326	1018.255017	4
22327	993.0317253	4
22328	1475.142264	4
22329	1017.031725	4
22330	993.0317253	4
22332	1256.7522	4
22333	824.78694	4
22334	1065.448742	4
22335	1497.02295	4
22336	1495.845733	4
22338	1904.196662	4
22339	1378.061876	4
22340	1787.756608	4
22341	1375.893121	4
22342	1231.99485	4
22343	1544.678288	4
22344	1018.255017	4
22345	1090.898583	4
22346	1161.782752	4
22347	1401.135052	4
22348	1328.922647	4
22349	1281.88592	4
22350	948.9805265	4
22351	1787.756608	4
22352	1640.06063	4
22353	948.9805265	4
22354	1525.348687	4
22355	1185.239706	4
22356	969.0317253	4
22358	874.6055101	4
22359	803.1265581	4
22361	1255.842184	4
22362	1255.842184	4
22363	1161.782752	4
22364	1525.348687	4
22365	1568.767711	4
22366	1139.121879	4
22367	827.0587902	4
22368	1495.845733	4
22369	1616.06063	4
22370	1688.849836	4
22371	1090.898583	4
22373	1018.255017	4
22374	1351.893121	4
22375	1525.348687	4
22376	897.6218032	4
22377	969.0317253	4
22378	824.78694	4
22379	1352.117632	4
22380	1256.7522	4
22381	1831.348103	4
22382	803.1265581	4
22383	1449.02295	4
22384	803.1265581	4
22385	1328.117632	4
22386	1040.513031	4
22388	1664.849836	4
22389	1207.99485	4
22390	1185.239706	4
22391	1687.958105	4
22392	1040.513031	4
22393	1040.513031	4
22394	1065.448742	4
22395	1687.958105	4
22396	1544.678288	4
22397	1207.99485	4
22398	1568.767711	4
22399	1232.7522	4
22400	1328.117632	4
22401	1451.142264	4
22402	1687.958105	4
22404	1640.06063	4
22405	993.0317253	4
22406	921.6218032	4
22407	1495.845733	4
22408	948.9805265	4
22409	1040.513031	4
22410	1232.7522	4
22411	1256.7522	4
22412	874.6055101	4
22413	898.6055101	4
22414	968.9130132	4
22415	1473.02295	4
22416	972.9805265	4
22417	1378.061876	4
22418	1495.845733	4
22419	1525.348687	4
22420	1139.121879	4
22421	1615.813352	4
22422	1664.849836	4
22423	1855.40991	4
22424	1161.782752	4
22425	1544.678288	4
22426	1401.135052	4
22427	1137.782752	4
22428	1424.128349	4
22429	948.9805265	4
22430	1451.142264	4
22431	1451.142264	4
22432	1427.142264	4
22433	1018.255017	4
22434	1568.767711	4
22435	1042.255017	4
22436	1018.255017	4
22437	1424.128349	4
22438	1114.898583	4
22439	1525.348687	4
22440	1255.842184	4
22441	1616.06063	4
22442	1328.117632	4
22443	1809.262865	4
22444	1209.239706	4
22445	1161.782752	4
22446	1640.849836	4
22448	1451.142264	4
22449	1207.99485	4
22450	1378.061876	4
22452	1207.99485	4
22453	1378.061876	4
22454	1935.534611	4
22455	1351.893121	4
22456	1351.893121	4
22457	1304.922647	4
22458	1255.842184	4
22459	1378.061876	4
22460	1451.142264	4
22461	1639.88744	4
22462	874.6055101	4
22463	1018.255017	4
22464	1855.40991	4
22465	1112.46914	4
22466	1475.142264	4
22467	1451.142264	4
22468	1065.448742	4
22469	1304.922647	4
22470	1402.061876	4
22472	1520.678288	4
