# Supplementary material for: Genetic analysis of variation in lifespan using a multiparental advanced intercross Drosophila mapping population
Source: BMC Genet. 2016 Aug 2;17:113. doi: 10.1186/s12863-016-0419-9 (PMC4970266; doi:10.1186/s12863-016-0419-9)
Supplement: Additional file 5: Table S3. — Protein-coding genes residing within mapped QTL intervals. The “QTL” column refers to the mapped QTL, “Cytological” and “Position_R6” provide the position of the gene in release 6 of the D. melanogaster reference, and “GeneSymbol” and “FBgn” provides details of the gene name. (TXT 20 kb) [file 12863_2016_419_MOESM5_ESM.txt]

QTL	Cytological	Position_R6	GeneSymbol	FBgn
Q1	14A6-14A6	X:16009114..16061722	Muc14A	FBgn0052580
Q1	14A6-14A6	X:16061902..16062898	CG12395	FBgn0030722
Q1	14A6-14A7	X:16063738..16070304	dpr18	FBgn0030723
Q1	14A7-14A8	X:16070365..16073568	Nipsnap	FBgn0030724
Q1	14A8-14A8	X:16074717..16091495	Tob	FBgn0028397
Q1	14A8-14A8	X:16083232..16085751	CG8958	FBgn0030725
Q1	14A9-14A9	X:16093059..16104946	CG42353	FBgn0259699
Q1	14A9-14A9	X:16093059..16104946	CG42354	FBgn0259700
Q1	14B1-14B1	X:16118067..16148977	disco-r	FBgn0042650
Q1	14B3-14B3	X:16210598..16216750	disco	FBgn0000459
Q1	14B6-14B7	X:16265242..16266537	CG12507	FBgn0030729
Q1	14B7-14B7	X:16267007..16276180	kat80	FBgn0040207
Q1	14B7-14B7	X:16270951..16273815	Mfe2	FBgn0030731
Q1	14B7-14B7	X:16276270..16277587	Prosalpha4	FBgn0004066
Q1	14B7-14B7	X:16278328..16285618	eas	FBgn0000536
Q1	14B7-14B8	X:16285953..16288533	CG32576	FBgn0052576
Q1	14B8-14B8	X:16286288..16286988	UQCR-14	FBgn0030733
Q1	14B8-14B9	X:16288810..16293520	caz	FBgn0011571
Q1	14B9-14B9	X:16293853..16297718	CG9911	FBgn0030734
Q1	14B9-14B9	X:16296671..16303308	CG3632	FBgn0030735
Q1	14B9-14B9	X:16303870..16307377	CG3679	FBgn0027521
Q1	14B9-14B9	X:16306912..16308667	CG9914	FBgn0030737
Q1	14B9-14B9	X:16309817..16313138	CG9915	FBgn0030738
Q1	14B9-14B9	X:16313709..16317750	SWIP	FBgn0030739
Q1	14B9-14B12	X:16317673..16320370	Cyp1	FBgn0004432
Q1	14B12-14B12	X:16321431..16323231	CG9917	FBgn0030740
Q1	14B12-14B13	X:16323286..16325768	CG32579	FBgn0052579
Q1	14B13-14B13	X:16325763..16328523	CalpC	FBgn0260450
Q1	14B13-14B14	X:16328437..16330759	CG9919	FBgn0030742
Q1	14B14-14B14	X:16331281..16333600	CG9921	FBgn0030743
Q1	14C1-14B15	X:16333612..16340624	Dsp1	FBgn0278608
Q1	14B15-14B17	X:16350315..16356482	sl	FBgn0003416
Q1	14B17-14B18	X:16356696..16359039	U2af50	FBgn0005411
Q1	14C1-14C1	X:16359143..16361275	Gpi1	FBgn0086448
Q1	14B18-14C1	X:16361569..16371547	nonA	FBgn0004227
Q1	14C1-14C2	X:16373086..16381782	Fur2	FBgn0004598
Q1	14C2-14C2	X:16381954..16384908	CG9992	FBgn0030744
Q1	14C2-14C2	X:16385278..16388702	CG4239	FBgn0030745
Q1	14C2-14C3	X:16388820..16391438	TH1	FBgn0010416
Q1	14C3-14C3	X:16391698..16399850	mei-41	FBgn0004367
Q1	14C3-14C4	X:16399782..16405122	CG9981	FBgn0030746
Q1	14C4-14C4	X:16405509..16414651	CG4301	FBgn0030747
Q1	14C4-14C4	X:16415046..16417585	Traf-like	FBgn0030748
Q1	14C4-14C4	X:16416958..16422265	AnxB11	FBgn0030749
Q1	14C4-14C4	X:16422831..16438454	hang	FBgn0026575
Q1	14C4-14C6	X:16438680..16441296	CG9947	FBgn0030752
Q1	14C6-14C6	X:16441433..16445367	rngo	FBgn0030753
Q1	14B13-14C6	X:16445176..16446993	eIF-2alpha	FBgn0261609
Q1	14C6-14C6	X:16447568..16448302	CG34015	FBgn0054015
Q1	14C6-14C8	X:16448665..16454972	Rbp2	FBgn0262734
Q1	14C8-16A2	X:16455027..16533096	para	FBgn0264255
Q1	14E1-14E1	X:16522967..16525415	Cnx14D	FBgn0264077
Q1	14E1-14E1	X:16539153..16540852	CG9903	FBgn0030756
Q1	14E1-14E1	X:16542124..16547520	CG9902	FBgn0030757
Q1	14E1-14E1	X:16548290..16553968	Arp2	FBgn0011742
Q1	14E1-14E3	X:16554627..16560016	Pp2B-14D	FBgn0011826
Q1	14E3-14F1	X:16560684..16587172	CanA-14F	FBgn0267912
Q1	14F1-14F1	X:16587873..16588930	CG13014	FBgn0030759
Q1	14F1-14F1	X:16588996..16593439	SMC3	FBgn0015615
Q1	14F1-14F1	X:16593677..16595867	Ubc7	FBgn0267384
Q1	14F1-14F2	X:16595136..16599215	CG9784	FBgn0030761
Q1	14F2-14F2	X:16599241..16610459	Nup153	FBgn0061200
Q1	14F2-14F2	X:16610685..16614856	mbt	FBgn0025743
Q1	14F2-14F2	X:16615028..16621589	CG9782	FBgn0030763
Q1	14F2-14F4	X:16624012..16637414	Rok	FBgn0026181
Q1	14F2-14F2	X:16630673..16632235	CG9777	FBgn0030764
Q1	14F4-14F4	X:16637894..16639249	RpS19a	FBgn0010412
Q1	14F4-14F4	X:16639810..16640419	SNRPG	FBgn0261791
Q1	14F4-14F5	X:16640968..16650309	mthl1	FBgn0030766
Q1	14F5-14F5	X:16651376..16653275	CG32573	FBgn0052573
Q1	14F5-14F5	X:16651376..16653275	CG42512	FBgn0260238
Q1	14F5-14F5	X:16653220..16655015	CG9723	FBgn0030768
Q1	14F5-15A1	X:16655359..16668712	r	FBgn0003189
Q1	14F6-14F6	X:16660898..16664455	CG15865	FBgn0015336
Q1	15A1-15A1	X:16668818..16676753	CG13012	FBgn0030769
Q1	15A1-15A1	X:16678265..16678945	CG13010	FBgn0030770
Q1	15A1-15A1	X:16679297..16681784	sing	FBgn0261245
Q1	15A1-15A1	X:16680089..16683895	Axs	FBgn0000152
Q1	15A1-15A1	X:16684216..16695173	Sep4	FBgn0259923
Q1	15A1-15A3	X:16696131..16711145	CG4678	FBgn0030778
Q1	15A1-15A1	X:16699152..16700170	CG9676	FBgn0030773
Q1	15A1-15A2	X:16700446..16701972	spheroide	FBgn0030774
Q1	15A2-15A3	X:16702786..16703884	CG9673	FBgn0030775
Q1	15A3-15A3	X:16704081..16705278	CG4653	FBgn0030776
Q2	18C8-18C8	X:19495505..19509350	Pfrx	FBgn0027621
Q2	18C8-18C8	X:19495505..19518402	CG14200	FBgn0031023
Q2	18C8-18C8	X:19518428..19521810	l(1)G0156	FBgn0027291
Q2	18C8-18C8	X:19521929..19530896	CoRest	FBgn0261573
Q2	18C8-18C8	X:19531032..19531742	CG12231	FBgn0031026
Q2	18C8-18C8	X:19531851..19547482	CG32532	FBgn0052532
Q2	18D1-18D1	X:19559431..19565764	Grip84	FBgn0026430
Q2	18D1-18D1	X:19566019..19569401	car	FBgn0000257
Q2	18D2-18D3	X:19569721..19579800	Tao	FBgn0031030
Q2	18D3-18D3	X:19580350..19581981	CG14218	FBgn0031031
Q2	18D3-18D3	X:19583617..19587057	CG14204	FBgn0031032
Q2	18D3-18D3	X:19587348..19590170	CG14219	FBgn0031033
Q2	18D3-18D3	X:19592609..19595548	CG14205	FBgn0031034
Q2	18D3-18D3	X:19598031..19599806	RpS10b	FBgn0261593
Q2	18D3-18D3	X:19599803..19601851	CG14220	FBgn0031036
Q2	18D3-18D3	X:19605199..19611413	CG14207	FBgn0031037
Q2	18D3-18D3	X:19611526..19615617	Shawn	FBgn0031039
Q2	18D3-18D3	X:19611526..19615617	Tyler	FBgn0031038
Q2	18D3-18D3	X:19616196..19616825	CG14210	FBgn0031040
Q2	18D3-18D7	X:19616663..19618537	CG12788	FBgn0031041
Q2	18D3-18D7	X:19616663..19618537	Tim9b	FBgn0027358
Q2	18D7-18D7	X:19618819..19621245	CG14221	FBgn0031042
Q2	18D7-18D7	X:19621451..19623074	NAA20	FBgn0031043
Q2	18D7-18D8	X:19623114..19625729	MKP-4	FBgn0031044
Q2	18D8-18D8	X:19625705..19626601	CG14212	FBgn0031045
Q2	18D8-18D11	X:19626548..19638369	e(y)3	FBgn0087008
Q2	18D11-18D11	X:19638767..19640746	Rcd-1	FBgn0031047
Q2	18D11-18D11	X:19641191..19642869	CG12237	FBgn0031048
Q2	18D11-18D12	X:19643327..19644518	Sec61gamma	FBgn0031049
Q2	18D12-18D12	X:19644531..19646176	Arp10	FBgn0031050
Q2	18D12-18D13	X:19646306..19652269	Ranbp21	FBgn0031051
Q2	18D13-18D13	X:19652305..19659407	CG14215	FBgn0031052
Q2	18D13-18D13	X:19659442..19663971	CG14223	FBgn0031053
Q2	18D13-18D13	X:19664561..19666866	Ssu72	FBgn0031054
Q2	18D13-18D13	X:19667252..19672353	Zw	FBgn0004057
Q2	18D13-18D13	X:19672312..19675891	et	FBgn0031055
Q2	18D13-18E1	X:19676061..19683518	dome	FBgn0043903
Q2	18E1-18E1	X:19683808..19687658	Ubqn	FBgn0031057
Q2	18E1-18E1	X:19687791..19688948	CG14227	FBgn0031058
Q2	18E1-18E1	X:19689697..19693500	Mer	FBgn0086384
Q2	18E1-18E1	X:19693977..19695250	CG14229	FBgn0031059
Q2	18E1-18E1	X:19697091..19699938	Cdc42	FBgn0010341
Q2	18E1-18E1	X:19699820..19701755	CG14231	FBgn0031060
Q2	18E1-18E2	X:19701927..19704259	CG14232	FBgn0031061
Q2	18E1-18E2	X:19704176..19706417	CG14230	FBgn0031062
Q2	18E2-18E3	X:19706418..19713045	meso18E	FBgn0040089
Q2	18E3-18E4	X:19718923..19730199	CG12531	FBgn0031064
Q2	18E4-18E5	X:19731004..19734581	AP-1-2beta	FBgn0010380
Q2	18E5-18E5	X:19735570..19740456	CG14234	FBgn0031065
Q2	18E5-18E5	X:19740537..19744335	COX6B	FBgn0031066
Q2	18E5-18E5	X:19741224..19744335	CG18809	FBgn0042132
Q2	18E5-18E5	X:19744431..19745898	CG33932	FBgn0066303
Q2	18E5-18E5	X:19744431..19745898	Rpp20	FBgn0066304
Q2	18E5-18F1	X:19746041..19748458	parvin	FBgn0052528
Q2	18F1-18F1	X:19748314..19750167	Alr	FBgn0031068
Q2	18F1-18F1	X:19750770..19759280	Pmp70	FBgn0031069
Q2	18F1-18F1	X:19759173..19764874	CG12702	FBgn0031070
Q2	18F-18F	X:19766465..19783548	vfl	FBgn0259789
Q2	18F2-18F2	X:19812729..19813384	SkpD	FBgn0026174
Q2	18F2-18F2	X:19816072..19816700	SkpC	FBgn0026175
Q2	18F2-18F2	X:19823368..19824080	SkpE	FBgn0031074
Q2	18F2-18F4	X:19830215..19852059	pico	FBgn0261811
Q2	18F4-18F4	X:19852214..19859379	Nup205	FBgn0031078
Q2	18F4-18F4	X:19859743..19865524	CG15618	FBgn0031077
Q2	18F4-19A2	X:19866146..19908108	Hers	FBgn0052529
Q2	18F4-19A2	X:19886108..19890060	amn	FBgn0086782
Q2	19A2-19A2	X:19909318..19910117	CG45486	FBgn0267042
Q2	19A2-19A2	X:19914482..19915281	CG45487	FBgn0267043
Q2	19A2-19A2	X:19919641..19920435	CG45488	FBgn0267044
Q2	19A3-19A3	X:19928416..19929178	CG45489	FBgn0267045
Q2	19A3-19A3	X:19933541..19934294	CG45490	FBgn0267046
Q2	19A3-19A3	X:19938232..19938994	CG45491	FBgn0267047
Q2	19A3-19A3	X:19943357..19944147	CG45492	FBgn0267048
Q2	19A3-19A3	X:19948079..19948873	CG45493	FBgn0267049
Q2	19A3-19A3	X:19952814..19953608	CG45494	FBgn0267050
Q2	19A3-19A3	X:19957548..19958342	CG43784	FBgn0264309
Q2	19A3-19A3	X:19958393..19959403	CG12655	FBgn0031080
Q2	19A3-19A3	X:19961297..19969323	Nep3	FBgn0031081
Q2	19A4-19A4	X:20000968..20002096	CG17003	FBgn0031082
Q2	19A4-19A6	X:20004680..20062706	Dop2R	FBgn0053517
Q2	19A6-19A6	X:20051294..20052519	CG9570	FBgn0031085
Q2	19B1-19B1	X:20091428..20092408	fd19B	FBgn0031086
Q2	19B1-19B1	X:20094398..20095767	Or19b	FBgn0062565
Q2	19B1-19B1	X:20096162..20096474	CG42581	FBgn0260871
Q2	19B1-19B1	X:20110110..20110575	karr	FBgn0040784
Q2	19B1-19B1	X:20122453..20125271	CG34331	FBgn0085360
Q2	19B3-19B3	X:20133579..20138878	CG15322	FBgn0031088
Q2	19B3-19B3	X:20139793..20140170	CG42583	FBgn0260873
Q2	19B3-19B3	X:20141010..20141476	CG34332	FBgn0085361
Q2	19B3-19B3	X:20141819..20143188	Or19a	FBgn0041626
Q2	19B3-19B3	X:20148124..20155514	CG9572	FBgn0031089
Q2	19B3-19B3	X:20155766..20159872	Rab35	FBgn0031090
Q2	19B3-19C1	X:20160355..20165830	Phf7	FBgn0031091
Q3	19E4-19E4	X:20934869..20939503	Npc1b	FBgn0261675
Q3	19E5-19E5	X:20962605..20963505	Ser6	FBgn0011834
Q3	19E5-19E5	X:20964527..20965419	CG1304	FBgn0031141
Q3	19E5-19E5	X:20978286..20978868	CG44426	FBgn0265608
Q3	19E6-19E6	X:20984686..20985246	CG11666	FBgn0040648
Q3	19E7-19E7	X:21023390..21025888	r-cup	FBgn0031142
Q3	19E7-19E7	X:21026125..21028361	CG1532	FBgn0031143
Q3	19E7-19E7	X:21028652..21031950	CG1529	FBgn0031144
Q3	19E7-19E7	X:21035469..21041467	Ntf-2	FBgn0031145
Q3	19E7-19E7	X:21039514..21040605	CG15449	FBgn0031146
Q3	19E7-19E7	X:21042125..21044107	Mgstl	FBgn0025814
Q3	19E7-19E7	X:21045138..21049096	Cbs	FBgn0031148
Q3	19E7-19E7	X:21049885..21053937	CG1518	FBgn0031149
Q3	19E7-19E8	X:21053963..21082391	bves	FBgn0031150
Q3	19E7-19E7	X:21062277..21067540	CG32512	FBgn0052512
Q3	19F1-19F1	X:21093844..21111417	CG11566	FBgn0031159
Q3	19F1-19F1	X:21093844..21111417	stg1	FBgn0064123
Q3	19F1-19F1	X:21095680..21102206	CG15446	FBgn0031155
Q3	19F1-19F1	X:21104695..21106369	CG1503	FBgn0031157
Q3	19F1-19F1	X:21111414..21116914	unc	FBgn0003950
Q3	19F1-19F1	X:21117159..21120444	CG15445	FBgn0031161
Q3	19F1-19F1	X:21123634..21140951	CG34120	FBgn0083956
Q3	19F1-19F1	X:21146281..21147041	CG45154	FBgn0266647
Q3	19F2-19F2	X:21193253..21194521	CG14579	FBgn0031163
Q3	19F2-19F2	X:21202499..21203341	CG1724	FBgn0031164
Q3	19F2-19F3	X:21205310..21281171	CG32521	FBgn0052521
Q3	19F2-19F2	X:21217878..21218835	CG32523	FBgn0052523
Q3	19F2-19F2	X:21249976..21251148	CG1722	FBgn0031168
Q3	19F3-19F3	X:21285301..21292458	CG1494	FBgn0031169
Q3	19F3-19F3	X:21292308..21306665	CG1718	FBgn0031170
Q3	19F3-19F4	X:21307586..21317522	CG1801	FBgn0031171
Q3	19F4-19F4	X:21316052..21317663	Rpt6	FBgn0020369
Q3	19F4-19F4	X:21317936..21319296	CG33713	FBgn0064116
Q3	19F4-19F4	X:21317936..21319296	SLIRP1	FBgn0064117
Q3	19F4-19F4	X:21319791..21324009	Dd	FBgn0029067
Q3	19F4-19F4	X:21324046..21328150	CG1486	FBgn0031174
Q3	19F4-19F5	X:21328613..21339676	tty	FBgn0015558
Q3	19F5-19F5	X:21339741..21345088	fliI	FBgn0000709
Q3	19F5-19F5	X:21345358..21346858	dod	FBgn0015379
Q3	19F5-19F5	X:21346503..21349843	peng	FBgn0015527
Q3	19F5-19F5	X:21350280..21357912	sol	FBgn0003464
Q3	19F5-19F5	X:21358286..21361688	Sep1	FBgn0011710
Q3	19F5-19F6	X:21363028..21373145	bbx	FBgn0024251
Q3	19F5-19F6	X:21363028..21373145	waw	FBgn0024182
Q3	19F6-20A1	X:21374002..21385159	slgA	FBgn0003423
Q3	20A1-20A1	X:21385518..21387946	Hlc	FBgn0001565
Q3	20A1-20A1	X:21388977..21391533	mst	FBgn0020272
Q3	20A1-20A1	X:21396727..21397316	lcs	FBgn0028583
Q3	20A1-20A1	X:21402339..21402772	CG1678	FBgn0031176
Q3	20A1-20A1	X:21422115..21457738	DIP-beta	FBgn0259245
Q3	20A1-20A1	X:21428614..21429256	CG10918	FBgn0031178
Q4	84F1-84F1	3R:8147368..8181444	grn	FBgn0001138
Q4	84F3-84F3	3R:8204195..8204830	CheA84a	FBgn0261290
Q4	84F4-84F4	3R:8217957..8219734	CG7800	FBgn0037552
Q4	84F4-84F4	3R:8220146..8222188	CG18249	FBgn0037553
Q4	84F4-84F5	3R:8233507..8237389	DNApol-iota	FBgn0037554
Q4	84F5-84F5	3R:8236632..8240515	Ada2b	FBgn0037555
Q4	84F5-84F5	3R:8240747..8243792	CG9636	FBgn0037556
Q4	84F5-84F6	3R:8244055..8248054	CG18749	FBgn0042182
Q4	84F5-84F6	3R:8244055..8248054	CG33722	FBgn0064126
Q4	84F6-84F6	3R:8248438..8250324	CG15864	FBgn0040528
Q4	84F6-84F16	3R:8250497..8260718	mtg	FBgn0260386
Q4	84F6-84F6	3R:8262120..8264451	RpA-70	FBgn0010173
Q4	84F6-84F6	3R:8264970..8267924	Mcm2	FBgn0014861
Q4	84F6-84F6	3R:8267943..8269896	CG9630	FBgn0037561
Q4	84F6-84F6	3R:8278052..8279274	ato	FBgn0010433
Q4	84F8-84F8	3R:8287876..8288613	CG11671	FBgn0037562
Q4	84F9-84F9	3R:8289395..8290578	CG11672	FBgn0037563
Q4	84F9-84F9	3R:8291240..8292034	CG31464	FBgn0051464
Q4	84F9-84F9	3R:8292335..8293609	CG31463	FBgn0051463
Q4	84F9-84F9	3R:8293843..8300978	CG9626	FBgn0037565
Q4	84F9-84F10	3R:8301440..8302770	mRpL1	FBgn0037566
Q4	84F10-84F10	3R:8302686..8304023	nac	FBgn0265351
Q4	84F10-84F10	3R:8304190..8305274	Sgt1	FBgn0265101
Q4	84F10-84F11	3R:8307473..8308645	tex	FBgn0037569
Q4	84F11-84F11	3R:8308881..8310778	CG11693	FBgn0037570
Q4	84F11-84F11	3R:8311203..8312137	CG11694	FBgn0037571
Q4	84F11-84F11	3R:8312188..8313097	CG11698	FBgn0037572
Q4	84F11-84F11	3R:8313208..8314864	eIF4AIII	FBgn0037573
Q4	84F11-84F11	3R:8314784..8316543	Coq2	FBgn0037574
Q4	84F11-84F11	3R:8317612..8319205	Ctr1B	FBgn0062412
Q4	84F11-84F12	3R:8319025..8333792	Poxm	FBgn0003129
Q4	84F11-84F11	3R:8321747..8323054	Or85a	FBgn0037576
Q4	84F12-84F12	3R:8324316..8325036	CG7443	FBgn0037577
Q4	84F13-84F13	3R:8339944..8341043	COX7A	FBgn0040529
Q4	84F13-84F13	3R:8341100..8341872	Arl2	FBgn0004908
Q4	84F13-84F13	3R:8341661..8343516	CG9601	FBgn0037578
Q4	84F13-84F13	3R:8343669..8344310	COX7AL	FBgn0037579
Q4	84F13-84F13	3R:8344400..8347465	DppIII	FBgn0037580
Q4	84F13-84F13	3R:8347579..8349296	CG7352	FBgn0037581
Q4	84F13-84F14	3R:8349815..8352817	Atg13	FBgn0261108
Q4	84F15-84F15	3R:8356978..8359964	stck	FBgn0020249
Q4	84F15-84F15	3R:8359958..8362554	CG9684	FBgn0037583
Q4	84F15-84F15	3R:8362826..8363894	CG7963	FBgn0037584
Q4	85A1-85A1	3R:8364328..8477617	CG45263	FBgn0266801
Q4	85A1-85A1	3R:8419822..8420597	Obp85a	FBgn0037589
Q4	85A2-85A2	3R:8510077..8511358	Or85b	FBgn0037590
Q4	85A2-85A2	3R:8511734..8513022	Or85c	FBgn0037591
Q4	85A2-85A2	3R:8517868..8521378	CG11737	FBgn0037592
Q4	85A2-85A2	3R:8521658..8523520	CG31454	FBgn0051454
Q4	85A2-85A2	3R:8523944..8526667	CG31259	FBgn0051259
Q4	85A3-85A3	3R:8528423..8528877	CG11741	FBgn0040531
Q4	85A3-85A3	3R:8552608..8553968	Or85d	FBgn0037594
Q4	85A3-85A3	3R:8559540..8561764	pch2	FBgn0051453
Q4	85A3-85A3	3R:8561917..8562593	mRpS18A	FBgn0051450
Q4	85A3-85A3	3R:8562673..8563445	CG31460	FBgn0051460
Q4	85A3-85A3	3R:8564105..8569248	Cenp-C	FBgn0266916
Q4	85A3-85A5	3R:8578205..8629996	5-HT2B	FBgn0261929
Q4	85A5-85A5	3R:8634320..8635878	Or85e	FBgn0026399
Q4	85A5-85A5	3R:8643070..8645650	Cyp313b1	FBgn0037601
Q4	85A5-85A5	3R:8646172..8650796	Mkk4	FBgn0024326
Q4	85A5-85A5	3R:8651084..8651493	SLIRP2	FBgn0037602
Q4	85A5-85A5	3R:8651391..8652916	Dhod	FBgn0000447
Q4	85A5-85A5	3R:8652821..8653847	CG11753	FBgn0037603
Q4	85A5-85A5	3R:8653802..8654766	CG42489	FBgn0259992
Q4	85A-85A5	3R:8654975..8660761	bel	FBgn0263231
Q4	85A5-85A5	3R:8660903..8670684	p	FBgn0086679
Q4	85A5-85A5	3R:8664115..8667772	CG8032	FBgn0037606
Q4	85A5-85A5	3R:8667868..8673702	CG8036	FBgn0037607
Q4	85A5-85A5	3R:8674109..8675196	mRpL19	FBgn0037608
Q4	85A5-85A5	3R:8675283..8676613	CG9773	FBgn0037609
Q4	85A5-85A5	3R:8676915..8678233	CG8043	FBgn0037610
Q4	85A5-85A5	3R:8676915..8678955	CG11755	FBgn0037611
Q4	85A5-85A5	3R:8678954..8680034	CG33325	FBgn0053325
Q4	85A5-85A5	3R:8684793..8685176	CG44227	FBgn0265158
Q4	85A5-85A5	3R:8690980..8697822	hb	FBgn0001180
Q4	85A8-85A9	3R:8712906..8718456	Cks85A	FBgn0037613
Q4	85A8-85A8	3R:8712933..8715263	CG8112	FBgn0037612
Q4	85A8-85A9	3R:8716243..8721320	CG8116	FBgn0037614
Q4	85A9-85A9	3R:8719198..8721320	CG11760	FBgn0037615
Q4	85A9-85A9	3R:8721371..8723051	CG8136	FBgn0037616
Q4	85A9-85A9	3R:8723174..8725357	nom	FBgn0037617
Q4	85A9-85A9	3R:8725479..8726730	CG11762	FBgn0037618
Q4	85A9-85A9	3R:8726854..8728370	CG8159	FBgn0037619
Q4	85A9-85A9	3R:8728367..8729693	ranshi	FBgn0037620
Q4	85A9-85A9	3R:8729790..8731698	M1BP	FBgn0037621
Q4	85A9-85A9	3R:8732091..8735837	CG8202	FBgn0037622
Q4	85A9-85A10	3R:8735879..8747675	CG9801	FBgn0037623
Q4	85A10-85A10	3R:8747798..8754104	CG8223	FBgn0037624
Q4	85A10-85A10	3R:8749206..8768191	CG34135	FBgn0083971
Q4	85A10-85B1	3R:8749206..8768200	CG11768	FBgn0037625
Q4	85B1-85B1	3R:8769394..8771150	CG8236	FBgn0037626
Q4	85B1-85B1	3R:8771246..8772691	CG13318	FBgn0037627
Q4	85B1-85B1	3R:8773435..8773810	CG34301	FBgn0085330
Q4	85B1-85B1	3R:8774286..8801176	Pif1A	FBgn0261015
Q4	85B1-85B1	3R:8774286..8801176	Pif1B	FBgn0046874
Q4	85B1-85B1	3R:8778379..8779923	CG33191	FBgn0053191
Q4	85B1-85B1	3R:8780113..8780789	CG33189	FBgn0053189
Q4	85B1-85B1	3R:8794684..8796966	Ir85a	FBgn0037630
Q4	85B1-85B2	3R:8801564..8806234	Tcp-1eta	FBgn0037632
Q4	85B1-85B2	3R:8803471..8805802	CG9839	FBgn0037633
Q4	85B2-85B2	3R:8806322..8807581	hng2	FBgn0037634
Q4	85B2-85B2	3R:8807679..8813579	CG9837	FBgn0037635
Q4	85B2-85B2	3R:8813490..8820682	CG9821	FBgn0037636
Q4	85B2-85B2	3R:8822008..8822838	CG8369	FBgn0040532
Q4	85B2-85B2	3R:8822849..8824177	IscU	FBgn0037637
Q4	85B2-85B2	3R:8824411..8827279	CG8379	FBgn0037638
Q4	85B3-85B7	3R:8827068..8931896	pyd	FBgn0262614
Q4	85B7-85B7	3R:8935126..8938395	osk	FBgn0003015
Q4	85B7-85B7	3R:8938724..8943027	skap	FBgn0037643
Q4	85B7-85B7	3R:8942954..8945020	CG11964	FBgn0037644
Q4	85B8-85B9	3R:8950246..8963037	CG11966	FBgn0037645
Q4	85C1-85C1	3R:8980860..8982793	CAHbeta	FBgn0037646
Q4	85C1-85C1	3R:8982732..8984315	RagA-B	FBgn0037647
Q4	85C1-85C1	3R:8984718..8990649	CG11970	FBgn0027503
Q4	85C1-85C1	3R:8990645..8992949	E(var)3-9	FBgn0260243
Q4	85C1-85C1	3R:8993253..8995212	CG11975	FBgn0037648
Q4	85C1-85C1	3R:8995229..9003650	CG31100	FBgn0051100
Q4	85C1-85C1	3R:8997697..8998678	CG11977	FBgn0037650
Q4	85C2-85C2	3R:9004017..9005331	CG11980	FBgn0037652
Q4	85C2-85C2	3R:9005313..9006226	Prosbeta3	FBgn0026380
Q4	85C2-85C2	3R:9006456..9008030	CG11982	FBgn0037653
Q4	85C2-85C2	3R:9008321..9010274	CG11983	FBgn0037654
Q4	85C2-85C2	3R:9010282..9014909	CG11984	FBgn0037655
Q4	85C2-85C2	3R:9014972..9015341	CG11985	FBgn0040534
Q4	85C2-85C2	3R:9015446..9016822	CG11986	FBgn0037656
Q4	85C2-85C2	3R:9016773..9020022	tgo	FBgn0264075
Q4	85C2-85C3	3R:9020348..9039471	neur	FBgn0002932
Q4	85C3-85C3	3R:9038760..9042349	hyx	FBgn0037657
Q4	85C3-85C3	3R:9042508..9050555	Nmdmc	FBgn0010222
Q4	85C3-85C3	3R:9044183..9047977	Rel	FBgn0014018
Q4	85C3-85C3	3R:9048645..9052231	Mst85C	FBgn0028708
Q4	85C3-85C4	3R:9052495..9063245	Kdm2	FBgn0037659
Q4	85C4-85C4	3R:9063132..9065078	beag	FBgn0037660
Q4	85C4-85C4	3R:9065183..9066303	Ada	FBgn0037661
Q4	85C4-85D1	3R:9066343..9237682	pum	FBgn0003165
Q4	85C12-85C12	3R:9177517..9179098	CG11997	FBgn0037662
Q4	85D1-85D1	3R:9238083..9240654	D1	FBgn0000412
Q4	85D1-85D2	3R:9240757..9245869	Vps15	FBgn0260935
Q4	85D2-85D4	3R:9246649..9251431	CG8420	FBgn0037664
Q4	85D4-85D4	3R:9251843..9253514	St2	FBgn0037665
Q4	85D4-85D4	3R:9255052..9256731	CG16734	FBgn0037667
Q4	85D4-85D4	3R:9256689..9257716	CG16736	FBgn0037668
Q4	85D4-85D6	3R:9257727..9258501	Ibf2	FBgn0037669
Q4	85D6-85D6	3R:9258964..9260400	Ibf1	FBgn0037670
Q4	85D6-85D7	3R:9260638..9262590	VhaM8.9	FBgn0037671
Q4	85D7-85D7	3R:9262654..9264142	sage	FBgn0037672
Q4	85D7-85D7	3R:9265027..9266904	Aats-trp	FBgn0010803
Q4	85D7-85D7	3R:9267019..9270224	Vps16A	FBgn0261241
Q4	85D8-85D11	3R:9293642..9328511	CG8861	FBgn0037676
Q4	85D11-85D11	3R:9321770..9322361	HP1e	FBgn0037675
Q4	85D11-85D11	3R:9329223..9330331	CG12951	FBgn0037677
Q4	85D11-85D11	3R:9330885..9331885	CG16749	FBgn0037678
Q4	85D11-85D11	3R:9332064..9334714	CG8866	FBgn0037679
Q4	85D11-85D11	3R:9335170..9337459	pasi2	FBgn0037680
Q4	85D11-85D11	3R:9340216..9362994	CG45050	FBgn0266410
Q5	98E2-98E3	3R:28737109..28744782	AstA-R2	FBgn0039595
Q5	98E3-98E3	3R:28748384..28751661	CG10000	FBgn0039596
Q5	98E3-98E3	3R:28755484..28756979	CG9997	FBgn0039597
Q5	98E3-98E3	3R:28756999..28758234	aqrs	FBgn0039598
Q5	98E4-98E4	3R:28789617..28790483	CG34295	FBgn0085324
Q5	98E4-98E4	3R:28790522..28791461	intr	FBgn0039599
Q5	98E5-98E5	3R:28806702..28807501	CheB98a	FBgn0261289
Q5	98E5-98E5	3R:28807983..28811337	wdn	FBgn0005642
Q5	98E5-98E5	3R:28812102..28817354	CG1646	FBgn0039600
Q5	98E5-98E5	3R:28817342..28819668	CG1523	FBgn0039601
Q5	98E5-98E5	3R:28820221..28824508	CG1647	FBgn0039602
