# Supplementary material for: Genetic analysis of variation in lifespan using a multiparental advanced intercross Drosophila mapping population
Source: BMC Genet. 2016 Aug 2;17:113. doi: 10.1186/s12863-016-0419-9 (PMC4970266; doi:10.1186/s12863-016-0419-9)
Supplement: Additional file 7: Table S4. — Aging candidate genes extracted from FlyBase. The “FBgn”, “CG”, “GeneName”, and “Symbol” columns provide details on the gene ID. The “CytologicalLocation”, “Chr”, “PosMin_R6”, and “PosMax_R6” provide the position of the gene (R6 refers to release 6 of the D. melanogaster reference annotation), and “Strand” provides the orientation of the gene in the genome. The final “VocabCode” column includes a multiple digit code indicating which controlled vocabulary (CV) search term(s) the gene is associated with (see Additional file 6 for the codes); For instance, “179” in this column means the gene is associated with the CV terms “aging”, “premature aging”, and “short lived”. (TXT 44 kb) [file 12863_2016_419_MOESM7_ESM.txt]

FBgn	CG	CytologicalLocation	Chr	PosMin_R6	PosMax_R6	Strand	GeneName	Symbol	VocabCode
FBgn0040372	CG2995	1A1-1A1	X	245978	254650	1	G9a	G9a	89
FBgn0262266	CR42973	1A1-1A1	X	280172	280269	-1	mir-980 stem loop	mir-980	9
FBgn0000108	CG7727	1B9-1B10	X	530501	579044	1	beta amyloid protein precursor-like	Appl	9
FBgn0023169	CG3051	2A1-2A1	X	1375536	1378896	1	AMP-activated protein kinase alpha subunit	AMPKalpha	89
FBgn0259108	CG34387	2A2-2A2	X	1409069	1453686	1	futsch	futsch	9
FBgn0027794	CG14786	2A4-2A4	X	1457175	1460617	-1	Leucine-rich pentatricopeptide repeat containing 2	Lrpprc2	9
FBgn0003517	CG14792	2B1-2B1	X	1481797	1483413	-1	stubarista	sta	2
FBgn0025394	CG32810	2B1-2B1	X	1483479	1517615	1	insomniac	inc	9
FBgn0283451	CG11491	2B4-2B5	X	1575132	1664869	1	broad	br	8
FBgn0000482	CG3093	2B5-2B5	X	1665052	1668451	1	deep orange	dor	1569
FBgn0025391	CG14808	2B8-2B8	X	1735945	1754065	-1	Sarcoglycan delta	Scgdelta	9
FBgn0026086	CG12598	2B9-2B9	X	1773725	1788065	1	Adenosine deaminase acting on RNA	Adar	9
FBgn0262178	CR42885	2B9-2B9	X	1788861	1788957	-1	mir-981 stem loop	mir-981	9
FBgn0023517	CG14816	2B13-2B13	X	1872400	1873565	-1	Phosphoglycerate mutase 5	Pgam5	89
FBgn0023511	CG3810	2B15-2B15	X	1903704	1908827	-1	ER degradation enhancer, mannosidase alpha-like 1	Edem1	1568
FBgn0025625	CG4290	2C8-2C8	X	2055310	2061915	-1	Salt-inducible kinase 2	Sik2	8
FBgn0003371	CG2621	3A8-3B1	X	2633952	2679553	1	shaggy	sgg	9
FBgn0003068	CG2647	3B1-3B2	X	2685580	2692780	1	period	per	1256
FBgn0003996	CG2759	3B6-3B6	X	2790599	2796466	-1	white	w	8
FBgn0004647	CG3936	3C7-3C9	X	3134870	3172221	1	Notch	N	1569
FBgn0000479	CG32498	3C9-3D1	X	3176440	3343767	1	dunce	dnc	9
FBgn0262656	CG10798	3D2-3D4	X	3373159	3391697	1	Myc	Myc	89
FBgn0023216	CG2864	3E2-3E2	X	3668837	3671502	-1	Poly(ADP-ribose) glycohydrolase	Parg	9
FBgn0023215	CG13316	3E4-3E5	X	3671801	3701672	1	Mnt	Mnt	9
FBgn0000542	CG2904	3F2-3F3	X	3811698	3857621	1	echinus	ec	9
FBgn0002707	CG3697	4B6-4B6	X	4314230	4318801	-1	meiotic 9	mei-9	9
FBgn0003210	CG11427	4C7-4C7	X	4535635	4540626	-1	ruby	rb	1569
FBgn0028325	CG7010	4C14-4C14	X	4702284	4705265	1	lethal (1) G0334	l(1)G0334	9
FBgn0029752	CG3315	4F4-4F4	X	5310581	5311888	-1	Thioredoxin T	TrxT	8
FBgn0029763	CG4165	4F10-4F10	X	5421533	5427219	1	Ubiquitin specific protease 16/45	Usp16-45	9
FBgn0046687	CG3171	5A11-5A12	X	5673830	5679977	-1	Trapped in endoderm 1	Tre1	9
FBgn0014340	CG3025	5C5-5C5	X	5873840	5876853	-1	males absent on the first	mof	9
FBgn0029819	CG3016	5C5-5C6	X	5877000	5879787	-1	Ubiquitin specific protease 30	Usp30	9
FBgn0029840	CG4320	5D4-5D4	X	6082634	6090201	-1	raptor	raptor	1569
FBgn0029848	CG3599	5E1-5E1	X	6217268	6219327	-1	Biotinidase	Btnd	9
FBgn0003514	CG3595	5E1-5E1	X	6223061	6225140	-1	spaghetti squash	sqh	9
FBgn0029856	CG11700	5E5-5E5	X	6282037	6283575	-1	-	CG11700	1569
FBgn0029891	CG4523	6C6-6C6	X	6683798	6687302	1	PTEN-induced putative kinase 1	Pink1	9
FBgn0029502	CG14437	6C13-6C13	X	6771225	6773039	1	COQ7	COQ7	9
FBgn0259228	CG42328	6D2-6D2	X	6780790	6803593	-1	C3G ortholog (H. sapiens)	C3G	9
FBgn0086693	CG4536	6D3-6D3	X	6813978	6818156	1	inactive	iav	9
FBgn0000330	CG3035	6E4-6E4	X	7009006	7011145	-1	carmine	cm	1569
FBgn0029976	CG1514	7C2-7C3	X	7912089	7918444	1	snazarus	snz	1568
FBgn0003656	CG2212	7D1-7D1	X	7956820	7968236	-1	swiss cheese	sws	9
FBgn0004657	CG1560	7D5-7D5	X	8061645	8070237	1	myospheroid	mys	156
FBgn0040319	CG2259	7D6-7D6	X	8102181	8116147	-1	Glutamate-cysteine ligase catalytic subunit	Gclc	8
FBgn0025800	CG2262	7D14-7D15	X	8137041	8142279	-1	Smad on X	Smox	1568
FBgn0030007	CG2263	7D15-7D15	X	8143904	8145602	-1	Phenylalanyl-tRNA synthetase alpha subunit	alpha-PheRS	9
FBgn0030018	CG2272	7D17-7D17	X	8170229	8177185	-1	slipper	slpr	89
FBgn0030026	CG10964	7D22-7D22	X	8241501	8244016	-1	sniffer	sni	89
FBgn0020653	CG2151	7D22-7E1	X	8242528	8248033	1	Thioredoxin reductase-1	Trxr-1	1256
FBgn0017566	CG2286	7E1-7E1	X	8248651	8251687	-1	NADH dehydrogenase (ubiquinone) 75 kDa subunit	ND-75	9
FBgn0003023	CG12743	7F1-7F1	X	8485008	8489535	-1	ovarian tumor	otu	9
FBgn0030057	CG12108	8A2-8A2	X	8688627	8690227	-1	Palmitoyl-protein thioesterase 1	Ppt1	1569
FBgn0027864	CG1795	8A2-8A2	X	8690327	8691811	1	8-oxoguanine DNA glycosylase	Ogg1	8
FBgn0261549	CG42667	8B8-8C3	X	8907068	9029476	1	retinal degeneration A	rdgA	8
FBgn0262421	CR42972	8C8-8C8	X	9091230	9091299	1	mir-13b-2 stem loop	mir-13b-2	9
FBgn0030092	CG8971	8C14-8C14	X	9148080	9149071	-1	frataxin homolog	fh	89
FBgn0263220	CG43388	9B5-9B5	X	10233347	10263485	-1	Hyperkinetic	Hk	9
FBgn0259170	CG42275	9B6-9B7	X	10266792	10325958	-1	alpha-Mannosidase class I a	alpha-Man-Ia	1568
FBgn0028331	CG2221	9B7-9B12	X	10348680	10366273	-1	lethal (1) G0289	l(1)G0289	8
FBgn0052672	CG32672	9E6-9E7	X	10764878	10768338	-1	Autophagy-related 8a	Atg8a	15689
FBgn0030228	CG1826	9E7-9E8	X	10768537	10772154	1	BTB (POZ) domain containing 9 ortholog	BTBD9	9
FBgn0003360	CG16944	9E10-9F1	X	10780893	10786958	-1	stress-sensitive B	sesB	1569
FBgn0262735	CG1691	9F2-9F4	X	10787869	10824277	-1	IGF-II mRNA-binding protein	Imp	8
FBgn0003965	CG2155	9F11-9F11	X	10923972	10925631	1	vermilion	v	8
FBgn0030343	CG1886	10F1-10F2	X	11855022	11864754	1	ATP7	ATP7	9
FBgn0030350	CG1844	10F4-10F4	X	11887284	11888240	1	Selenoprotein G	SelG	156
FBgn0263111	CG43368	10F8-11A1	X	11931280	11985087	-1	cacophony	cac	9
FBgn0030366	CG1490	11A1-11A2	X	12022837	12029032	-1	Ubiquitin-specific protease 7	Usp7	9
FBgn0010303	CG4353	11D10-11D10	X	13079205	13090434	-1	hemipterous	hep	15689
FBgn0000346	CG1618	11E8-11E8	X	13259021	13262488	1	comatose	comt	9
FBgn0040309	CG1633	11E11-11E11	X	13329824	13331994	1	thioredoxin peroxidase 1	Jafrac1	15689
FBgn0265726	CG44533	12B4-12B4	X	13692292	13717835	1	Drosophila Nna1 ortholog	NnaD	9
FBgn0001087	CG10986	12B4-12B4	X	13727204	13736278	-1	garnet	g	1569
FBgn0030520	CG10990	12B4-12B10	X	13745577	13755406	-1	Programmed cell death 4 ortholog	Pdcd4	8
FBgn0261244	CG33174	12C4-12C5	X	13783714	13811493	1	inactivation no afterpotential E	inaE	89
FBgn0030529	CG10997	12C5-12C6	X	13812971	13822307	-1	Chloride intracellular channel	Clic	156
FBgn0000173	CG18319	12D2-12D2	X	13996345	13999805	1	bendless	ben	9
FBgn0026713	CG32604	12E3-12E5	X	14201362	14224732	1	lethal (1) G0007	l(1)G0007	8
FBgn0003301	CG9533	12F4-12F5	X	14787478	14826073	-1	rutabaga	rut	156
FBgn0027601	CG9009	13A1-13A1	X	14933670	14953532	-1	pudgy	pdgy	8
FBgn0260006	CG33968	13A12-13B1	X	15125753	15137311	1	drop dead	drd	9
FBgn0261703	CG42739	13B5-13B6	X	15297766	15319074	1	germ cell-expressed bHLH-PAS	gce	9
FBgn0040285	CG9195	13C3-13C3	X	15446179	15449883	-1	Scamp	Scamp	9
FBgn0030695	CG8995	13F1-13F1	X	15801153	15803880	-1	Peptidoglycan recognition protein LE	PGRP-LE	1569
FBgn0014391	CG9032	13F12-13F12	X	15847859	15849258	-1	stunted	sun	1568
FBgn0262210	CR42917	14A3-14A3	X	15965947	15966038	-1	mir-927 stem loop	mir-927	9
FBgn0030718	CG9172	14A5-14A5	X	15985473	15986808	-1	NADH dehydrogenase (ubiquinone) 20 kDa subunit	ND-20	1568
FBgn0003969	CG9209	14A5-14A6	X	15999951	16005812	-1	vacuolar peduncle	vap	9
FBgn0052576	CG32576	14B7-14B8	X	16285953	16288533	-1	-	CG32576	9
FBgn0011571	CG3606	14B8-14B9	X	16288810	16293520	1	cabeza	caz	9
FBgn0026575	CG32575	14C4-14C4	X	16422831	16438454	1	hangover	hang	9
FBgn0030766	CG4521	14F4-14F5	X	16640968	16650309	1	methuselah-like 1	mthl1	156
FBgn0250788	CG5870	16B10-16B12	X	17657372	17669371	1	beta Spectrin	beta-Spec	9
FBgn0003380	CG12348	16F3-16F6	X	17924307	18063247	-1	Shaker	Sh	9
FBgn0262433	CR42991	16F7-16F7	X	18128219	18128318	1	mir-210 stem loop	mir-210	9
FBgn0265784	CG6103	17B-17B	X	18366357	18377864	1	Cyclic-AMP response element binding protein B	CrebB	9
FBgn0030925	CG6361	17B4-17B5	X	18479983	18483772	-1	Hayan	Hayan	9
FBgn0031016	CG12199	18C3-18C7	X	19353181	19471914	1	kekkon5	kek5	9
FBgn0000257	CG12230	18D1-18D1	X	19566019	19569401	1	carnation	car	1569
FBgn0004057	CG12529	18D13-18D13	X	19667252	19672353	1	Zwischenferment	Zw	8
FBgn0043903	CG14226	18D13-18E1	X	19676061	19683518	-1	domeless	dome	9
FBgn0031057	CG14224	18E1-18E1	X	19683808	19687658	1	Ubiquilin	Ubqn	9
FBgn0042132	CG18809	18E5-18E5	X	19741224	19744335	-1	-	CG18809	1568
FBgn0025814	CG1742	19E7-19E7	X	21042125	21044107	1	Microsomal glutathione S-transferase-like	Mgstl	9
FBgn0031148	CG1753	19E7-19E7	X	21045138	21049096	1	Cystathionine beta-synthase	Cbs	15689
FBgn0031187	CG14619	20C1-20C1	X	22455803	22470146	1	Ubiquitin specific protease 2	Usp2	9
FBgn0262866	CG17596	20C1-20C1	X	22529964	22536371	1	Ribosomal protein S6 kinase II	S6kII	1569
FBgn0016975	CG12473	20F3-20F3	X	22980722	23004648	-1	stoned B	stnB	9
FBgn0005278	CG2674	21B2-21B2	2L	106903	114432	1	S-adenosylmethionine Synthetase	Sam-S	1569
FBgn0266557	CG3696	21B4-21B5	2L	210735	250823	-1	kismet	kis	1568
FBgn0262252	CR42959	21B5-21B5	2L	243035	243141	-1	mir-965 stem loop	mir-965	89
FBgn0003444	CG11561	21B7-21B7	2L	277582	282167	1	smoothened	smo	9
FBgn0031263	CG2789	21E2-21E2	2L	559612	560523	1	Translocator protein	Tspo	1568
FBgn0262177	CR42884	21E2-21E2	2L	857542	857632	1	mir-375 stem loop	mir-375	8
FBgn0053126	CG33126	22A1-22A1	2L	1359837	1361821	-1	Neural Lazarillo	NLaz	15689
FBgn0031359	CG18317	22B1-22B1	2L	1716244	1724388	-1	Rim2 ortholog (S. cerevisiae)	Rim2	8
FBgn0031381	CG7291	22B8-22B8	2L	1988290	1988940	1	Niemann-Pick type C-2a	Npc2a	9
FBgn0004507	CG7254	22C3-22D1	2L	2130813	2137296	1	Glycogen phosphorylase	GlyP	1568
FBgn0000097	CG3166	22D1-22D1	2L	2156484	2178754	-1	anterior open	aop	15689
FBgn0267378	CG7085	22D4-22D4	2L	2226342	2231099	1	sauron	sau	9
FBgn0031420	CG9866	22E1-22E1	2L	2375841	2380506	1	Ataxin 7	Atxn7	9
FBgn0000490	CG9885	22F1-22F3	2L	2428372	2459823	1	decapentaplegic	dpp	9
FBgn0250906	CG3127	23A4-23A3	2L	2746880	2753068	-1	Phosphoglycerate kinase	Pgk	9
FBgn0031461	CG16987	23B1-23B2	2L	2805261	2812376	1	dawdle	daw	1568
FBgn0031464	CG3131	23B2-23B3	2L	2815970	2830248	-1	Dual oxidase	Duox	9
FBgn0015521	CG2986	23B5-23B6	2L	2856070	2857029	1	Ribosomal protein S21	RpS21	9
FBgn0010263	CG3151	23C3-23C3	2L	2954762	2968434	1	RNA-binding protein 9	Rbp9	9
FBgn0011648	CG12399	23D3-23D3	2L	3146056	3159643	-1	Mothers against dpp	Mad	9
FBgn0261560	CG8846	23F3-23F6	2L	3478434	3479612	1	Thor	Thor	125689
FBgn0000721	CG10033	24A2-24A4	2L	3622074	3656953	-1	foraging	for	9
FBgn0003386	CG2822	24C1-24C2	2L	3718185	3729145	1	Shaker cognate w	Shaw	9
FBgn0031655	CG3753	25B4-25B4	2L	4955509	4958292	1	Marcal1	Marcal1	9
FBgn0053113	CG33113	25B9-25C1	2L	4992808	5009720	-1	Reticulon-like1	Rtnl1	9
FBgn0016075	CG16858	25C1-25C1	2L	5012144	5028191	-1	viking	vkg	9
FBgn0028694	CG18174	25C3-25C3	2L	5058404	5059790	-1	Regulatory particle non-ATPase 11	Rpn11	9
FBgn0016076	CG14029	25D4-25D5	2L	5288944	5311223	1	vrille	vri	16
FBgn0002525	CG6944	25E6-25E6	2L	5542480	5546642	1	Lamin	Lam	139
FBgn0031738	CG9171	25F4-25F5	2L	5767002	5800253	-1	-	CG9171	8
FBgn0043362	CG14001	26A1-26A1	2L	5907169	5922776	1	blue cheese	bchs	9
FBgn0001128	CG9042	26A3-26A3	2L	5943643	5948968	1	Glycerol 3 phosphate dehydrogenase	Gpdh	9
FBgn0031759	CG9088	26B2-26B2	2L	5989400	5999501	-1	little imaginal discs	lid	9
FBgn0262317	CR43024	26B3-26B3	2L	6045627	6045713	-1	mir-966 stem loop	mir-966	8
FBgn0266521	CG31641	26B5-26B7	2L	6100377	6124653	1	stathmin	stai	8
FBgn0031820	CG9537	26D8-26D9	2L	6480929	6487576	1	Daxx-like protein	Daxx	1569
FBgn0031830	CG11015	26E3-26E3	2L	6557800	6559308	1	Cytochrome c oxidase subunit 5B	COX5B	29
FBgn0262205	CR42912	27C3-27C3	2L	6902062	6902152	1	mir-932 stem loop	mir-932	8
FBgn0031885	CG13778	27D7-27D7	2L	7056301	7063586	1	Menin 1	Mnn1	1569
FBgn0004009	CG4889	27F1-27F1	2L	7307159	7316265	1	wingless	wg	9
FBgn0045495	CG13788	28A1-28A1	2L	7454826	7462247	-1	Gustatory receptor 28b	Gr28b	8
FBgn0020618	CG7111	28D1-28D1	2L	7825347	7827315	-1	Receptor of activated protein kinase C 1	Rack1	9
FBgn0031971	CG7224	28D3-28D3	2L	7998869	7999676	1	Starvation-upregulated protein	Sirup	9
FBgn0031975	CG7356	28D3-28D3	2L	8011405	8026898	1	Transglutaminase	Tg	9
FBgn0031990	CG8552	28E7-28E9	2L	8134247	8159638	-1	Phosphatidic Acid Phospholipase A1	PAPLA1	9
FBgn0031998	CG8451	28F1-28F1	2L	8200465	8205132	-1	Sodium/solute co-transporter-like 5A11	SLC5A11	9
FBgn0003502	CG8049	29A1-29A3	2L	8258373	8301079	-1	Btk family kinase at 29A	Btk29A	1569
FBgn0016122	CG10593	29D4-29D4	2L	8521933	8525740	1	Angiotensin-converting enzyme-related	Acer	9
FBgn0001114	CG9280	29E3-29E3	2L	8672698	8676804	1	Glutactin	Glt	9
FBgn0026439	CG3747	30A8-30A8	2L	9333567	9341925	1	Excitatory amino acid transporter 1	Eaat1	156
FBgn0028479	CG4389	30B12-30B12	2L	9573563	9576769	-1	Mitochondrial trifunctional protein alpha subunit	Mtpalpha	1569
FBgn0040070	CG31884	30C1-30C1	2L	9613166	9616404	1	thioredoxin-2	Trx-2	15689
FBgn0040965	CR13130	30F5-30F5	2L	9983671	9984743	-1	-	CR13130	8
FBgn0024320	CG5722	31B1-31B1	2L	10213812	10221216	-1	Niemann-Pick type C-1a	Npc1a	2
FBgn0024248	CG5686	31B1-31B1	2L	10242512	10247078	-1	chico	chico	1568
FBgn0000229	CG5680	31B1-31B1	2L	10247502	10250501	-1	basket	bsk	89
FBgn0026379	CG5671	31B1-31B1	2L	10256319	10261049	-1	Phosphatase and tensin homolog	Pten	289
FBgn0032202	CG18619	31B1-31B1	2L	10264125	10265229	1	REPTOR-binding partner	REPTOR-BP	9
FBgn0260749	CG5640	31C7-31C7	2L	10272325	10278811	-1	Utx histone demethylase	Utx	9
FBgn0032209	CG18144	31C6-31C7	2L	10292679	10295385	-1	Hand	Hand	9
FBgn0032210	CG5603	31C7-31D1	2L	10295859	10299847	-1	cylindromatosis ortholog (H. sapiens)	CYLD	1569
FBgn0027491	CG5387	31D1-31D4	2L	10308131	10310956	-1	Cdk5 activator-like protein	Cdk5alpha	1569
FBgn0032216	CG5384	31D4-31D5	2L	10312265	10314396	-1	Ubiquitin specific protease 14	Usp14	9
FBgn0032248	CG5343	31E1-31E1	2L	10429920	10430918	-1	Basal body up regulated gene 22 ortholog	Bug22	9
FBgn0032252	CG6232	31E3-31E3	2L	10442534	10450080	1	lonely heart	loh	9
FBgn0086347	CG7438	31F1-31F4	2L	10491814	10506779	-1	Myosin 31DF	Myo31DF	8
FBgn0267828	CG46149	31F4-31F5	2L	10510672	10517218	-1	Fatty acid (long chain) transport protein	Fatp	8
FBgn0004363	CG6647	32B1-32B1	2L	10847227	10850848	-1	porin	porin	9
FBgn0020309	CG14938	33A1-33A2	2L	11794327	11809438	-1	crooked legs	crol	8
FBgn0263107	CR42938	33B2-33B2	2L	11953410	11953503	-1	bereft	bft	9
FBgn0028707	CG10692	33C4-33C4	2L	12096525	12097687	1	Methyltransferase 2	Mt2	15689
FBgn0259176	CG42281	33E7-33E9	2L	12455540	12546611	-1	bunched	bun	1569
FBgn0021796	CG5092	34A4-34A4	2L	13004480	13013197	1	Target of rapamycin	Tor	1568
FBgn0024291	CG5216	34A7-34A7	2L	13165564	13169551	1	Sirtuin 1	Sirt1	15689
FBgn0032515	CG6866	34B9-34B9	2L	13382652	13385671	1	loquacious	loqs	9
FBgn0024846	CG7393	34D1-34D1	2L	13780689	13782611	1	p38b MAP kinase	p38b	15689
FBgn0004406	CG8987	34D1-34D1	2L	13823980	13827772	-1	tamas	tam	1569
FBgn0027348	CG4501	34F1-34F1	2L	14013004	14019328	1	bubblegum	bgm	2
FBgn0086711	CG4482	35B7-35B8	2L	14975747	14997559	-1	moladietz	mol	9
FBgn0001978	CG3647	35C2-35C2	2L	15113480	15118069	1	shuttle craft	stc	9
FBgn0027779	CG17332	36A12-36A12	2L	16722883	16727826	-1	Vacuolar H[+]-ATPase SFD subunit	VhaSFD	1568
FBgn0011274	CG6794	36C7-36C8	2L	17413248	17433161	-1	Dorsal-related immunity factor	Dif	9
FBgn0262398	CR42937	36D1-36D1	2L	17566370	17566469	1	mir-124 stem loop	mir-124	9
FBgn0041184	CG15154	36E6-36E6	2L	18138675	18152417	-1	Suppressor of cytokine signaling at 36E	Socs36E	9
FBgn0032679	CG10302	36F5-36F5	2L	18449517	18454587	-1	bicoid stability factor	bsf	9
FBgn0005617	CG10385	36F11-37A1	2L	18683720	18688800	-1	male-specific lethal 1	msl-1	9
FBgn0032699	CG10383	37A1-37A1	2L	18690904	18695602	-1	-	CG10383	1568
FBgn0032706	CG10369	37A1-37A1	2L	18711071	18713748	-1	Inwardly rectifying potassium channel 3	Irk3	9
FBgn0001202	CG10653	37B10-37B10	2L	19030844	19033498	-1	hook	hook	1569
FBgn0032744	CG15173	37B11-37B11	2L	19043535	19045148	-1	Tetratricopeptide repeat domain 19	Ttc19	9
FBgn0263198	CG10473	37B10-37B12	2L	19045355	19048817	1	Acinus	Acn	8
FBgn0002023	CG10699	37B13-37C1	2L	19079256	19108427	-1	Lim3	Lim3	9
FBgn0003231	CG10360	37F1-37F1	2L	19542468	19545548	1	refractory to sigma P	ref(2)P	9
FBgn0032812	CG10263	37F2-37F2	2L	19580612	19582474	-1	Hakai	Hakai	9
FBgn0004811	CG10528	38A3-38A3	2L	19792773	19795851	-1	female sterile (2) ltoPP43	fs(2)ltoPP43	8
FBgn0032833	CG10664	38A8-38A8	2L	19958713	19960065	1	Cytochrome c oxidase subunit 4	COX4	9
FBgn0032840	CG13968	38B1-38B1	2L	20027915	20056373	1	short neuropeptide F precursor	sNPF	1568
FBgn0019686	CG10895	38B2-38B2	2L	20061422	20064381	1	loki	lok	8
FBgn0045064	CG13969	38B2-38B3	2L	20066391	20073719	1	brain washing	bwa	8
FBgn0000251	CG1759	38E9-38E10	2L	20770731	20783135	1	caudal	cad	9
FBgn0010100	CG9244	39A7-39A7	2L	21168570	21173185	1	Aconitase	Acon	9
FBgn0026577	CG8677	39B3-39B3	2L	21221312	21232059	1	-	CG8677	8
FBgn0032946	CG8663	39D2-39D2	2L	21380000	21393319	1	nervana 3	nrv3	8
FBgn0022893	CG2207	39E3-39E3	2L	21626309	21629932	-1	Decondensation factor 31	Df31	8
FBgn0003866	CG1374	40A5-40A5	2L	21828593	21837011	1	teashirt	tsh	9
FBgn0002566	CG18028	-	2L	22924795	22943135	1	light	lt	1569
FBgn0003256	CG12559	h41-h41	2R	1071462	1125927	1	rolled	rl	15689
FBgn0260799	CG17484	41B1-41B1	2R	4595288	4609492	1	Adherens junction protein p120	p120ctn	8
FBgn0267978	CG8376	41F-41F8	2R	5706202	5727525	-1	apterous	ap	9
FBgn0002774	CG11680	42A6-42A6	2R	5974857	5980778	-1	maleless	mle	1569
FBgn0033050	CG7865	42A7-42A8	2R	6017739	6020695	1	PNGase-like	Pngl	9
FBgn0000546	CG1765	42A9-42A12	2R	6087873	6169087	-1	Ecdysone receptor	EcR	15689
FBgn0026761	CG3152	42B2-42B2	2R	6633647	6636262	-1	Trap1	Trap1	9
FBgn0029131	CG33134	42B2-42C1	2R	6648654	6652842	1	Death executioner Bcl-2 homologue	Debcl	89
FBgn0033087	CG3194	42C4-42C4	2R	6670154	6673372	-1	Heparan sulfate C5-epimerase	Hsepi	9
FBgn0259483	CG3403	42C5-42C5	2R	6695114	6696661	-1	-	Mob4	9
FBgn0033096	CG9428	42C6-42C6	2R	6716342	6717707	-1	Zinc/iron regulated transporter-related protein 42C.1	Zip42C.1	1569
FBgn0033127	CG12845	42E5-42E5	2R	7025010	7028082	1	Tetraspanin 42Ef	Tsp42Ef	15689
FBgn0002930	CG1857	42F3-42F3	2R	7156477	7158241	-1	necrotic	nec	9
FBgn0033153	CG11086	43A2-43A2	2R	7249161	7250655	1	Gadd45	Gadd45	8
FBgn0050502	CG30502	43C1-43C1	2R	7446189	7451553	-1	fatty acid 2-hydroylase	fa2h	9
FBgn0033233	CG15835	43F2-43F2	2R	7922775	7924988	-1	Lysine (K)-specific demethylase 4A	Kdm4A	9
FBgn0033238	CG11165	43F6-43F6	2R	7949839	7950465	1	ahuizotl	azot	89
FBgn0013307	CG8721	44A2-44A2	2R	8004824	8006672	1	Ornithine decarboxylase 1	Odc1	24
FBgn0033264	CG2158	44B2-44B3	2R	8123036	8125058	1	Nucleoporin 50kD	Nup50	8
FBgn0010504	CG11546	44B5-44B5	2R	8146918	8156654	-1	kermit	kermit	1569
FBgn0261588	CG42698	44C4-44C4	2R	8327490	8396280	1	pou domain motif 3	pdm3	9
FBgn0043575	CG14745	44E2-44E2	2R	8716950	8717695	1	PGRP-SC2	PGRP-SC2	8
FBgn0033339	CG8266	44F3-44F3	2R	8893613	8898798	1	Sec31 ortholog (S. cerevisiae)	Sec31	9
FBgn0011300	CG8224	44F11-44F12	2R	8952339	8962796	1	baboon	babo	1568
FBgn0010114	CG2040	45B7-45B8	2R	9227785	9247249	-1	hikaru genki	hig	9
FBgn0028408	CG1975	45C4-45C5	2R	9291856	9302821	1	DNA fragmentation factor-related protein 2	Drep2	9
FBgn0259246	CG42344	45E1-45E3	2R	9503765	9541565	1	bruchpilot	brp	9
FBgn0262447	CR43013	45F1-45F1	2R	9553762	9553824	1	mir-14 stem loop	mir-14	9
FBgn0023143	CG1782	46A1-46A1	2R	9688289	9693328	-1	Ubiquitin activating enzyme 1	Uba1	9
FBgn0259678	CG42347	46B1-46B1	2R	9716348	9748121	-1	spaghetti-squash activator	sqa	9
FBgn0033447	CG1625	46B4-46B4	2R	9823082	9827206	-1	dilatory	dila	9
FBgn0033448	CG1623	46B4-46B4	2R	9828104	9836642	-1	hebe	hebe	1568
FBgn0011656	CG1429	46C4-46C7	2R	9913496	9958858	-1	Myocyte enhancer factor 2	Mef2	9
FBgn0262169	CG2264	46D9-46E1	2R	10052541	10063712	1	magu	magu	1568
FBgn0001291	CG2275	46E4-46E5	2R	10096480	10098556	1	Jun-related antigen	Jra	16
FBgn0010531	CG17753	46F1-46F1	2R	10121486	10122574	-1	Copper chaperone for superoxide dismutase	Ccs	1569
FBgn0033494	CG33135	46F3-46F5	2R	10145897	10192394	-1	KCNQ potassium channel	KCNQ	9
FBgn0263102	CG2368	47A13-47B1	2R	10557888	10617280	1	pipsqueak	psq	8
FBgn0033572	CG12943	47C6-47C6	2R	10903570	10905563	1	polyphemus	polyph	9
FBgn0033631	CG9027	47F7-47F8	2R	11380347	11384114	-1	Superoxide dismutase 3	Sod3	9
FBgn0260499	CG33472	47F13-47F13	2R	11442505	11451604	1	quiver	qvr	9
FBgn0086712	CG9006	48A3-48A3	2R	11616869	11619023	-1	Enigma	Egm	8
FBgn0040491	CG8238	48C1-48C1	2R	11679492	11688557	1	Buffy	Buffy	9
FBgn0000556	CG8280	48C5-48C5	2R	11891135	11895762	1	Elongation factor 1alpha48D	Ef1alpha48D	156
FBgn0033672	CG8972	48D5-48D5	2R	11986513	11988787	-1	rhomboid-7	rho-7	9
FBgn0022764	CG8815	49B5-49B7	2R	12575240	12592917	-1	Sin3A	Sin3A	1568
FBgn0261545	CG42663	49C1-49C1	2R	12705172	12751545	1	-	CG42663	1568
FBgn0033799	CG4604	49F4-49F4	2R	13163959	13168032	-1	Glial Lazarillo	GLaz	15689
FBgn0053138	CG33138	49F4-49F4	2R	13171401	13174796	1	1,4-Alpha-Glucan Branching Enzyme	AGBE	1568
FBgn0262391	CR42925	50A1-50A1	2R	13329402	13329501	-1	mir-184 stem loop	mir-184	9
FBgn0033846	CG6061	50A14-50A14	2R	13506430	13513112	1	Myb-interacting protein 120	mip120	156
FBgn0260964	CG33528	50B2-50B3	2R	13513132	13534251	-1	Vesicular monoamine transporter	Vmat	9
FBgn0033885	CG6646	50C9-50C9	2R	13942534	13943377	-1	DJ-1alpha	DJ-1alpha	9
FBgn0033902	CG8309	50E1-50E1	2R	14163066	14164825	-1	Transport and Golgi organization 7	Tango7	9
FBgn0005613	CG8404	50E4-50E4	2R	14201390	14212413	-1	Sox box protein 15	Sox15	9
FBgn0261276	CG8479	50E4-50E4	2R	14230611	14235449	-1	Optic atrophy 1 ortholog (H. sapiens)	Opa1	9
FBgn0033916	CG8494	50E4-50E5	2R	14239932	14243655	1	Ubiquitin specific protease 20/33	Usp20-33	9
FBgn0001220	CG8542	50E6-50E6	2R	14252598	14256192	-1	Heat shock protein cognate 5	Hsc70-5	9
FBgn0261270	CG8553	50E6-50E6	2R	14268772	14270658	-1	Selenide,water dikinase	SelD	9
FBgn0263397	CG8585	50E6-50F1	2R	14276130	14300095	1	I[[h]] channel	Ih	1569
FBgn0085408	CG34379	50F1-50F6	2R	14308142	14351802	1	Shroom	Shroom	8
FBgn0012042	CG10146	51C1-51C1	2R	14747362	14748215	1	Attacin-A	AttA	9
FBgn0034009	CG8155	51F5-51F6	2R	15317817	15322171	-1	-	CG8155	1568
FBgn0013762	CG8203	52A13-52A13	2R	15569528	15571417	-1	Cyclin-dependent kinase 5	Cdk5	1569
FBgn0050085	CG30085	52C8-52C8	2R	15864309	15869147	-1	Rap1 interacting factor 1	Rif1	9
FBgn0086676	CG8428	52F5-52E	2R	16124981	16138238	1	spinster	spin	9
FBgn0034087	CG8443	52F5-52F7	2R	16186584	16194277	1	clueless	clu	9
FBgn0001308	CG7765	53A3-53A4	2R	16266960	16271971	-1	Kinesin heavy chain	Khc	9
FBgn0034140	CG8317	53C8-53C8	2R	16574579	16576586	-1	Limostatin	Lst	9
FBgn0010213	CG8905	53D8-53D8	2R	16772785	16773915	-1	Superoxide dismutase 2 (Mn)	Sod2	15689
FBgn0262432	CR42988	53D11-53D11	2R	16831432	16831518	1	mir-8 stem loop	mir-8	89
FBgn0026533	CG5935	53D14-53D14	2R	16856220	16861738	1	Dek	Dek	8
FBgn0262307	CR43014	53E1-53E1	2R	16895223	16895308	-1	mir-990 stem loop	mir-990	89
FBgn0034219	CG6536	54B15-54B15	2R	17445185	17447483	-1	methuselah-like 4	mthl4	156
FBgn0028956	CG6530	54B16-54B16	2R	17448533	17452598	-1	methuselah-like 3	mthl3	156
FBgn0034243	CG6501	54C8-54C9	2R	17565779	17568456	-1	Nucleostemin ortholog (H. sapiens) 2	Ns2	8
FBgn0040294	CG4909	54C9-54C9	2R	17568732	17572322	1	Plenty of SH3s	POSH	1568
FBgn0034246	CG6493	54C10-54C10	2R	17574979	17581525	-1	Dicer-2	Dcr-2	9
FBgn0283437	CG42639	54F6-54F6	2R	17887220	17889973	-1	Prophenoloxidase 1	PPO1	9
FBgn0034312	CG10916	55B11-55B12	2R	18173669	18175725	1	-	CG10916	1568
FBgn0013983	CG5576	55C8-55C8	2R	18409796	18413599	-1	immune deficiency	imd	9
FBgn0034366	CG5489	55E2-55E2	2R	18620466	18625044	-1	Autophagy-related 7	Atg7	15689
FBgn0004168	CG16720	56B2-56B5	2R	19067155	19121958	1	5-hydroxytryptamine (serotonin) receptor 1A	5-HT1A	9
FBgn0263395	CG7097	56C1-56C4	2R	19178738	19227193	1	happyhour	hppy	9
FBgn0012051	CG7563	56D5-56D5	2R	19425113	19430564	1	Calpain-A	CalpA	1568
FBgn0003435	CG9218	56D15-56E1	2R	19517864	19631508	-1	smooth	sm	15689
FBgn0034511	CG13422	57A4-57A4	2R	20526311	20526825	1	GNBP-like 3	GNBP-like3	9
FBgn0034521	CG13431	57A5-57A5	2R	20559156	20562331	-1	Mannosyl (alpha-1,3-)-glycoprotein beta-1,2-N-acetylglucosaminyltransferase 1	Mgat1	15689
FBgn0000615	CG8994	57A9-57A10	2R	20667427	20671083	-1	exuperantia	exu	8
FBgn0034583	CG10527	57B16-57B16	2R	21070368	21072789	-1	-	CG10527	9
FBgn0034627	CG9841	57E1-57E1	2R	21384552	21386221	-1	EfSec	EfSec	9
FBgn0010415	CG10497	57E1-57E6	2R	21392402	21481176	-1	Syndecan	Sdc	9
FBgn0010470	CG9847	57E6-57E6	2R	21487167	21497929	-1	FK506-binding protein 14 ortholog	Fkbp14	8
FBgn0003731	CG10079	57E9-57F1	2R	21522420	21559977	1	Epidermal growth factor receptor	Egfr	156
FBgn0034647	CG15678	57F6-57F7	2R	21660967	21662995	-1	poor Imd response upon knock-in	pirk	9
FBgn0002715	CG5303	58B9-58B10	2R	22122101	22124566	1	meiotic from via Salaria 332	mei-S332	8
FBgn0260866	CG12489	58E9-58F1	2R	22563152	22592964	-1	defense repressor 1	dnr1	8
FBgn0050410	CG30410	59D8-59D8	2R	23355183	23356441	1	Ribose-5-phosphate isomerase	Rpi	18
FBgn0034877	CG17280	59E3-59E3	2R	23548239	23548982	1	levy	levy	1569
FBgn0067903	CG33706	59F4-59F4	2R	23600914	23601773	-1	Immune induced molecule 18	IM18	9
FBgn0011296	CG4533	59F6-59F6	2R	23684651	23685543	-1	lethal (2) essential for life	l(2)efl	8
FBgn0034897	CG11299	59F6-59F7	2R	23713900	23734846	1	Sestrin	Sesn	126
FBgn0025790	CG10327	60A4-60A5	2R	23859067	23862593	-1	TAR DNA-binding protein-43 homolog	TBPH	9
FBgn0025352	CG4581	60A5-60A5	2R	23866648	23868603	-1	Thiolase	Thiolase	1569
FBgn0283494	CG3140	60B1-60B2	2R	24024207	24025877	1	Adenylate kinase 2	Adk2	8
FBgn0034962	CG3167	60B5-60B5	2R	24033974	24036707	1	MAN1	MAN1	9
FBgn0015544	CG13570	60C1-60C1	2R	24159384	24161503	1	spaghetti	spag	279
FBgn0035004	CG15874	60C8-60C8	2R	24431344	24432733	-1	Phosphoglycerate mutase 5-2	Pgam5-2	9
FBgn0035050	CG4871	60D14-60D14	2R	24691422	24694386	-1	Sialyltransferase	ST6Gal	9
FBgn0086908	CG12196	60E1-60E1	2R	24775534	24779901	-1	eggless	egg	9
FBgn0043792	CG30427	60E5-60E5	2R	24928747	24937477	-1	-	CG30427	1568
FBgn0035088	CG3776	60E11-60E11	2R	24969678	24970855	1	-	CG3776	9
FBgn0265434	CG15792	60E12-60E12	2R	24990570	25011965	-1	zipper	zip	9
FBgn0266129	CG16778	60F3-60F4	2R	25085780	25139627	-1	jim lovell	lov	9
FBgn0052475	CG32475	61A5-61A5	3L	22428	26308	1	methuselah-like 8	mthl8	156
FBgn0027111	CG1221	61B3-61B3	3L	267299	270336	1	midkine and pleiotrophin 1	miple1	15689
FBgn0029002	CG18321	61B3-61B3	3L	271200	275018	1	midkine and pleiotrophin 2	miple2	15689
FBgn0004373	CG7004	61C1-61C1	3L	305393	319884	-1	four wheel drive	fwd	1568
FBgn0035131	CG17084	61C1-61C1	3L	329822	332309	-1	methuselah-like 9	mthl9	156
FBgn0035132	CG17061	61C1-61C1	3L	332801	342915	-1	methuselah-like 10	mthl10	156
FBgn0023000	CG6936	61C1-61C1	3L	343378	346957	-1	methuselah	mth	1568
FBgn0035147	CG12030	61C8-61C8	3L	648555	651311	1	UDP-galactose 4-epimerase	Gale	9
FBgn0035169	CG13890	61D2-61D2	3L	851346	852673	1	-	CG13890	8
FBgn0264574	CG43946	61D4-61E1	3L	914074	993788	1	Glucose transporter 1	Glut1	8
FBgn0267487	CG9181	61F7-62A2	3L	1342493	1475257	-1	Protein tyrosine phosphatase 61F	Ptp61F	9
FBgn0261243	CG1009	62A3-62A3	3L	1502843	1523380	1	Puromycin sensitive aminopeptidase	Psa	9
FBgn0041342	CG1049	62A3-62A5	3L	1546092	1553504	1	CTP:phosphocholine cytidylyltransferase 1	Cct1	1568
FBgn0027594	CG2086	62B1-62B1	3L	1715595	1731107	-1	draper	drpr	9
FBgn0000109	CG18315	62B9-62B9	3L	1883795	1885019	-1	Adenine phosphoribosyltransferase	Aprt	8
FBgn0000543	CG5714	62D4-62D4	3L	2263581	2265857	-1	ecdysoneless	ecd	9
FBgn0020509	CG1262	62F2-62F2	3L	2739750	2740228	1	Accessory gland protein 62F	Acp62F	156
FBgn0040308	CG1274	63A3-63A3	3L	3042359	3044174	1	Thioredoxin peroxidase 2	Jafrac2	9
FBgn0035402	CG12082	63B6-63B7	3L	3145405	3148358	-1	Ubiquitin specific protease 5	Usp5	9
FBgn0001233	CG1242	63B11-63B11	3L	3192969	3197059	1	Heat shock protein 83	Hsp83	9
FBgn0262368	CR42880	63C1-63C1	3L	3251022	3251118	1	mir-282 stem loop	mir-282	1569
FBgn0262269	CR42976	63C5-63C5	3L	3299055	3299151	1	mir-955 stem loop	mir-955	8
FBgn0064227	CG14975	63F2-63F2	3L	3825449	3828525	1	Rdh	Rdh	8
FBgn0035468	CG14979	63F5-63F5	3L	3894999	3896603	-1	Gustatory receptor 63a	Gr63a	1568
FBgn0001257	CG15009	64A10-64A10	3L	4224006	4236147	-1	Ecdysone-inducible gene L2	ImpL2	15689
FBgn0015805	CG7471	64B12-64B12	3L	4626734	4629467	1	Histone deacetylase 1	HDAC1	1568
FBgn0035574	CG32239	64B13-64B17	3L	4692783	4796253	1	Rho guanine nucleotide exchange factor at 64C	RhoGEF64C	8
FBgn0052423	CG32423	64C7-64C11	3L	5155821	5277944	-1	alan shepard	shep	9
FBgn0035623	CG17795	64D6-64D6	3L	5604790	5607190	1	methuselah-like 2	mthl2	156
FBgn0016756	CG5486	64E5-64E6	3L	5752973	5761886	1	Ubiquitin specific protease 47	Usp47	9
FBgn0035632	CG10575	64E7-64E7	3L	5767017	5768794	-1	Bifunctional Phosphopantetheine adenylyltransferase - Dephospho-CoA kinase	Ppat-Dpck	9
FBgn0260936	CG5505	64E8-64E7	3L	5769002	5776271	1	scrawny	scny	9
FBgn0283472	CG10539	64E8-64E11	3L	5797549	5810931	-1	Ribosomal protein S6 kinase	S6k	15689
FBgn0005626	CG10118	65C3-65C3	3L	6713356	6719525	-1	pale	ple	8
FBgn0029117	CG9943	65D4-65D4	3L	6958346	6959586	1	Surfeit 1	Surf1	8
FBgn0028648	CG8612	65E9-65E9	3L	7243080	7243933	-1	mitochondrial ribosomal protein L50	mRpL50	9
FBgn0012058	CG8610	65E9-65E9	3L	7245481	7249340	-1	Cell division cycle 27 ortholog	Cdc27	9
FBgn0014011	CG8556	66A1-66A1	3L	7432762	7435190	-1	Rac2	Rac2	89
FBgn0035789	CG16992	66A2-66A2	3L	7485967	7487918	1	methuselah-like 6	mthl6	156
FBgn0023076	CG7391	66A12-66A12	3L	7763233	7775603	-1	Clock	Clk	27
FBgn0035847	CG7476	66B11-66B11	3L	8178675	8180514	-1	methuselah-like 7	mthl7	156
FBgn0027569	CG7207	66C4-66C5	3L	8282528	8289870	-1	ceramide transfer protein	cert	9
FBgn0035871	CG7188	66C5-66C5	3L	8307145	8308941	-1	Bax Inhibitor-1	BI-1	89
FBgn0020224	CG7037	66C12-66C12	3L	8424954	8432246	1	Cbl proto-oncogene ortholog	Cbl	9
FBgn0035906	CG6673	66D5-66D5	3L	8521429	8523501	-1	Glutathione S transferase O2	GstO2	9
FBgn0264307	CG43782	66E4-66E4	3L	8937100	8954463	-1	-	orb2	9
FBgn0035976	CG4432	67B1-67B1	3L	9338810	9348336	1	Peptidoglycan recognition protein LC	PGRP-LC	9
FBgn0035977	CG4437	67B1-67B1	3L	9349609	9351489	1	Peptidoglycan recognition protein LF	PGRP-LF	1568
FBgn0001223	CG4460	67B2-67B2	3L	9372931	9374964	1	Heat shock protein 22	Hsp22	15689
FBgn0001225	CG4183	67B2-67B2	3L	9376418	9377427	-1	Heat shock protein 26	Hsp26	1568
FBgn0001226	CG4466	67B3-67B3	3L	9384063	9385694	1	Heat shock protein 27	Hsp27	15689
FBgn0040305	CG3743	67B5-67B6	3L	9430312	9439490	1	Metal response element-binding Transcription Factor-1	MTF-1	89
FBgn0011327	CG3431	67B9-67B9	3L	9475493	9476965	-1	Ubiquitin carboxy-terminal hydrolase L5 ortholog	Uch-L5	9
FBgn0036046	CG8167	67C8-67C8	3L	9799698	9800440	1	Insulin-like peptide 2	Ilp2	15689
FBgn0044048	CG33273	67C9-67C9	3L	9823349	9823897	-1	Insulin-like peptide 5	Ilp5	8
FBgn0036053	CG6718	67C11-67C11	3L	9860217	9864349	-1	calcium-independent phospholipase A2 VIA	iPLA2-VIA	9
FBgn0026404	CG8091	67D2-67D2	3L	9968479	9971002	1	Death regulator Nedd2-like caspase	Dronc	1569
FBgn0262381	CR42904	67E1-67E1	3L	10319785	10319883	1	mir-276b stem loop	mir-276b	9
FBgn0266076	CR43001	67E2-67E2	3L	10365228	10365325	1	mir-276a stem loop	mir-276a	9
FBgn0011802	CG6539	67E3-67E3	3L	10459081	10463101	-1	Gemin3	Gem3	9
FBgn0261112	CG7828	68A6-68A6	3L	11098412	11100578	1	beta-Amyloid precursor protein binding protein 1	APP-BP1	9
FBgn0003462	CG11793	68A7-68A7	3L	11112281	11113740	-1	Superoxide dismutase	Sod	15689
FBgn0041094	CG7590	68B4-68C1	3L	11252307	11256172	1	scylla	scyl	8
FBgn0036165	CG7533	68C10-68C10	3L	11487550	11499055	1	charybde	chrb	8
FBgn0003292	CG6097	68C13-68C13	3L	11584122	11587770	-1	rotated abdomen	rt	9
FBgn0036191	CG7334	68D2-68D2	3L	11683980	11690155	1	Sugar baby	Sugb	1568
FBgn0011723	CG7260	68E3-68E3	3L	11927693	11935919	1	brachyenteron	byn	9
FBgn0262401	CR42941	68E3-68E3	3L	11946093	11946191	-1	mir-285 stem loop	mir-285	8
FBgn0028573	CG5700	68E3-68E4	3L	11958872	11966131	-1	pericardin	prc	9
FBgn0250876	CG5661	68F2-68F2	3L	12067511	12081830	-1	Semaphorin-5c	Sema-5c	8
FBgn0011455	CG9762	68F5-68F5	3L	12137496	12138584	-1	NADH dehydrogenase (ubiquinone) SGDH subunit	ND-SGDH	12568
FBgn0036337	CG11255	69F5-69F5	3L	13019715	13022688	-1	Adenosine Kinase	AdenoK	8
FBgn0264001	CG43744	70B5-70C4	3L	13521907	13803400	-1	bruno-3	bru-3	9
FBgn0001108	CG9206	70C5-70C6	3L	13929387	13934656	1	Dynactin 1, p150 subunit	DCTN1-p150	9
FBgn0087007	CG42230	70D7-70E1	3L	14412828	14536276	-1	big bang	bbg	9
FBgn0036428	CG9238	70E1-70E2	3L	14540937	14550975	-1	Glycogen binding subunit 70E	Gbs-70E	9
FBgn0036449	CG5295	70F5-70F5	3L	14776496	14786412	-1	brummer	bmm	15689
FBgn0036476	CG6945	71B4-71B4	3L	15090823	15094719	-1	stepping stone	sstn	8
FBgn0000565	CG7266	71D3-71D4	3L	15511052	15513202	1	Ecdysone-induced protein 28/29kD	Eip71CD	1568
FBgn0087035	CG7439	71C3-71E5	3L	15554113	15561042	1	Argonaute 2	AGO2	9
FBgn0036568	CG5389	72D5-72D6	3L	16097834	16100088	1	ATP synthase, beta subunit-like	ATPsynbetaL	15689
FBgn0003410	CG9949	73D2-73D3	3L	16853751	16858712	1	seven in absentia	sina	9
FBgn0052185	CG32185	74D1-74D1	3L	17494880	17495300	1	elevated during infection	edin	9
FBgn0000567	CG32180	74D4-74E2	3L	17558672	17619325	-1	Ecdysone-induced protein 74EF	Eip74EF	9
FBgn0036746	CG6064	74E4-74E5	3L	17659818	17669234	-1	CREB-regulated transcription coactivator	Crtc	9
FBgn0036756	CG5582	75A2-75A2	3L	17809231	17814119	-1	cln3	cln3	15689
FBgn0000568	CG8127	75A10-75B6	3L	17950953	18064696	-1	Ecdysone-induced protein 75B	Eip75B	8
FBgn0015946	CG4345	75C4-75C4	3L	18302719	18304417	-1	grim	grim	1569
FBgn0011706	CG4319	75C6-75C6	3L	18397535	18398435	-1	reaper	rpr	289
FBgn0000261	CG6871	75E1-75E1	3L	18822604	18828188	1	Catalase	Cat	1569
FBgn0036816	CG3979	75E1-75E2	3L	18828632	18846267	-1	Im not dead yet	Indy	1568
FBgn0036844	CG14080	75F6-75F6	3L	19066155	19086426	-1	Mitogen-activated protein kinase phosphatase 3	Mkp3	9
FBgn0036850	CG10419	75F7-75F7	3L	19099123	19100363	-1	Gemin2	Gem2	9
FBgn0262373	CR42891	76B7-76B7	3L	19565131	19565208	1	mir-9a stem loop	mir-9a	9
FBgn0005564	CG9262	76B7-76B8	3L	19566851	19584568	-1	Shaker cognate l	Shal	9
FBgn0005386	CG8887	76B8-76B9	3L	19590773	19598755	-1	absent, small, or homeotic discs 1	ash1	9
FBgn0036892	CG8798	76B9-76B9	3L	19607857	19612199	-1	Lon protease	Lon	9
FBgn0005198	CG6975	76F2-76F2	3L	20129181	20139010	1	gigas	gig	1568
FBgn0036978	CG5528	77B6-77B6	3L	20361843	20366724	-1	Toll-9	Toll-9	9
FBgn0001247	CG5517	77B6-77B6	3L	20371672	20375896	-1	Insulin degrading metalloproteinase	Ide	15689
FBgn0011205	CG5725	77B9-77C1	3L	20384429	20391913	1	fumble	fbl	9
FBgn0037019	CG3947	77E6-77E6	3L	20776766	20778264	-1	Peroxin 16	Pex16	9
FBgn0021760	CG32435	78C1-78C2	3L	21172853	21183278	1	chromosome bows	chb	2
FBgn0041100	CG10523	78C2-78C2	3L	21194754	21196853	-1	parkin	park	89
FBgn0037092	CG7540	78D4-78D4	3L	21507852	21512749	1	M6	M6	9
FBgn0262737	CG7437	78F4-79A4	3L	21844788	21932702	1	mushroom-body expressed	mub	8
FBgn0004179	CG6395	79D3-79D3	3L	22267382	22273745	1	Cysteine string protein	Csp	9
FBgn0025702	CG11489	79D4-79D4	3L	22273985	22284335	1	Serine-arginine protein kinase at 79D	Srpk79D	9
FBgn0262249	CR42956	79F4-79F4	3L	22669289	22669380	-1	mir-958 stem loop	mir-958	8
FBgn0010247	CG40411	81F-81F	3R	3461351	3587054	-1	Poly-(ADP-ribose) polymerase	Parp	2
FBgn0037248	CG9809	82B1-82B1	3R	4422483	4429335	-1	spargel	srl	289
FBgn0037324	CG10609	83A2-83A2	3R	5407183	5412406	-1	Odorant receptor co-receptor	Orco	8
FBgn0011715	CG1064	83A4-83A4	3R	5470926	5472754	1	Snf5-related 1	Snr1	9
FBgn0037332	CG14670	83A5-83A5	3R	5474899	5485393	1	Holocarboxylase synthetase	Hcs	9
FBgn0086768	CG2152	101F-83B1	3R	5552823	5554316	-1	Protein-L-isoaspartate (D-aspartate) O-methyltransferase	Pcmt	8
FBgn0037363	CG1347	83B8-83B9	3R	5669713	5679930	1	Autophagy-related 17	Atg17	9
FBgn0037375	CG1193	83C3-83C4	3R	5781762	5787465	1	katanin p60-like 1	kat-60L1	9
FBgn0037443	CG1021	83E5-83E6	3R	6389162	6405895	-1	Dementin	Dmtn	9
FBgn0264495	CG42803	83E7-83E7	3R	6406855	6449274	1	grappa	gpp	9
FBgn0267337	CG42277	84D3-84D3	3R	7272617	7309629	-1	rotund	rn	9
FBgn0015575	CG1112	84D9-84D9	3R	7519563	7523753	-1	alpha-Esterase-7	alpha-Est7	1569
FBgn0051472	CG31472	84E1-84E1	3R	7810532	7811912	1	sugarlethal	sgll	9
FBgn0004901	CG2867	84E5-84E5	3R	7909598	7911779	-1	Phosphoribosylamidotransferase	Prat	12569
FBgn0010812	CG2708	84E9-84E9	3R	8033301	8037403	1	-	unc-45	9
FBgn0243512	CG7850	84E12-84E13	3R	8105332	8122294	1	puckered	puc	1568
FBgn0037574	CG9613	84F11-84F11	3R	8314784	8316543	-1	Coenzyme Q biosynthesis protein 2	Coq2	15689
FBgn0014018	CG11992	85C3-85C3	3R	9044183	9047977	-1	Relish	Rel	9
FBgn0003165	CG9755	85C4-85D1	3R	9066343	9237682	-1	pumilio	pum	9
FBgn0037669	CG9740	85D4-85D6	3R	9257727	9258501	-1	Insulator binding factor 2	Ibf2	9
FBgn0011740	CG18802	85D15-85D16	3R	9412548	9417264	1	alpha-Mannosidase class II a	alpha-Man-IIa	8
FBgn0003205	CG9375	85D19-85D19	3R	9510561	9513067	-1	Ras oncogene at 85D	Ras85D	15689
FBgn0037723	CG8327	85E1-85E2	3R	9631641	9633673	1	Spermidine Synthase	SpdS	8
FBgn0037734	CG9448	85E5-85E5	3R	9705996	9711037	-1	trabid	trbd	9
FBgn0262378	CR42900	85F10-85F10	3R	10091126	10091217	1	mir-317 stem loop	mir-317	9
FBgn0262419	CR42968	85F10-85F10	3R	10100022	10100121	1	mir-277 stem loop	mir-277	9
FBgn0262459	CR43033	85F10-85F10	3R	10100936	10101034	1	mir-34 stem loop	mir-34	89
FBgn0028734	CG6203	85F10-85F12	3R	10101420	10110121	-1	Fmr1	Fmr1	9
FBgn0004889	CG6235	85F13-85F14	3R	10126129	10139772	-1	twins	tws	9
FBgn0004575	CG3985	85F16-86A1	3R	10190689	10222442	1	Synapsin	Syn	9
FBgn0037802	CG6284	86A2-86A3	3R	10255349	10261849	-1	Sirtuin 6	Sirt6	1569
FBgn0045443	CG31147	86B3-86B4	3R	10401032	10402966	1	methuselah-like 11	mthl11	156
FBgn0037873	CG6666	86D7-86D8	3R	11208887	11209849	-1	Succinate dehydrogenase, subunit C	SdhC	1569
FBgn0037906	CG14704	86E6-86E6	3R	11452849	11460552	-1	Peptidoglycan recognition protein LB	PGRP-LB	9
FBgn0037913	CG6783	86E10-86E10	3R	11559896	11567054	-1	fatty acid bindin protein	fabp	8
FBgn0037960	CG6965	87A1-87A1	3R	11883938	11887168	-1	methuselah-like 5	mthl5	156
FBgn0013278	CG31359	87B14-87B14	3R	12505793	12508139	1	Heat-shock-protein-70Bb	Hsp70Bb	2
FBgn0013279	CG6489	87B14-87B15	3R	12509076	12511461	1	Heat-shock-protein-70Bc	Hsp70Bc	2
FBgn0262383	CR42906	87C1-87C1	3R	12551515	12551614	-1	mir-284 stem loop	mir-284	89
FBgn0038074	CG6188	87C5-87C5	3R	12674608	12676084	1	Glycine N-methyltransferase	Gnmt	1568
FBgn0016693	CG6148	87C6-87C6	3R	12697322	12704875	1	Putative Achaete Scute Target 1	Past1	9
FBgn0002719	CG10120	87C6-87C7	3R	12713103	12722442	-1	Malic enzyme	Men	1568
FBgn0003308	CG7642	87D9-87D9	3R	13032528	13038020	1	rosy	ry	1569
FBgn0045442	CG32853	87E7-87E7	3R	13353673	13355413	1	methuselah-like 12	mthl12	156
FBgn0015778	CG9412	87F6-87F7	3R	13647004	13654527	1	rasputin	rin	9
FBgn0038167	CG9374	87F7-87F9	3R	13676549	13679430	1	Lkb1 kinase	Lkb1	1568
FBgn0038197	CG3143	88A5-88A8	3R	14056945	14087978	1	forkhead box, sub-group O	foxo	125689
FBgn0027083	CG31322	88B1-88B1	3R	14249043	14259991	-1	mitochondrial methionyl-tRNA synthetase	Aats-met-m	9
FBgn0038233	CG8464	88C3-88C3	3R	14509049	14511712	-1	HTRA2-related serine protease	HtrA2	9
FBgn0028984	CG18525	88E3-88E3	3R	15203069	15206447	-1	Serpin 88Ea	Spn88Ea	9
FBgn0045035	CG6535	88E3-88E4	3R	15232212	15242236	-1	telomere fusion	tefu	89
FBgn0016691	CG4307	88E8-88E9	3R	15265591	15266690	1	ATP synthase, oligomycin sensitivity conferring protein	ATPsynO	9
FBgn0027378	CG6363	88E11-88E11	3R	15276440	15278109	-1	MORF-related gene 15	MRG15	9
FBgn0021750	CG4938	88F1-88F1	3R	15340667	15343218	1	Seryl-tRNA synthetase	Aats-ser	9
FBgn0017567	CG3944	89A5-89A5	3R	15836048	15837117	-1	NADH dehydrogenase (ubiquinone) 23 kDa subunit	ND-23	9
FBgn0003117	CG3978	89A13-89B1	3R	16026079	16041796	1	pannier	pnr	9
FBgn0010379	CG4006	89B3-89B3	3R	16099228	16105670	1	Akt1	Akt1	89
FBgn0086370	CG6072	89B12-89B7	3R	16186999	16197584	1	sarah	sra	89
FBgn0038465	CG8913	89E7-89E8	3R	17002875	17007208	1	Immune-regulated catalase	Irc	9
FBgn0038467	CG3590	89E8-89E8	3R	17018780	17021120	-1	Adenylosuccinate Lyase	AdSL	8
FBgn0038475	CG3962	89E11-89E12	3R	17073942	17079945	-1	Keap1	Keap1	8
FBgn0038476	CG5175	89E12-89E12	3R	17080244	17084781	1	kugelkern	kuk	139
FBgn0014141	CG3937	89E12-89F1	3R	17091533	17125389	-1	cheerio	cher	15689
FBgn0038519	CG5826	90B4-90B4	3R	17545222	17546531	-1	Peroxiredoxin 3	Prx3	156
FBgn0038570	CG7217	90F4-90F4	3R	18165442	18167273	-1	Peroxiredoxin 5	Prx5	15689
FBgn0042693	CG7913	90F4-90F5	3R	18167757	18180049	1	PP2A-B	PP2A-B	9
FBgn0020238	CG31196	90F10-90F10	3R	18242531	18250550	1	14-3-3epsilon	14-3-3epsilon	1568
FBgn0261019	CG42350	90F11-90F11	3R	18255530	18257677	1	modigliani	moi	9
FBgn0024432	CG12363	91A2-91A2	3R	18299229	18300044	1	Dynein light chain 90F	Dlc90F	1568
FBgn0051122	CG31122	91A6-91A6	3R	18406064	18412874	-1	-	CG31122	8
FBgn0016120	CG6030	91F1-91F1	3R	19095000	19096271	1	ATP synthase, subunit D	ATPsynD	1568
FBgn0261285	CG5629	91F3-91F4	3R	19139054	19147910	-1	Phosphopantothenoylcysteine synthetase	Ppcs	9
FBgn0259704	CG42358	91F4-91F4	3R	19160099	19162300	-1	Nop2/Sun-like domain containing protein 5	Nsun5	8
FBgn0051216	CG31216	92A13-92B1	3R	19671450	19698742	1	Nicotinamide amidase	Naam	1568
FBgn0260466	CG33933	92C3-92C4	3R	20042757	20048716	1	Im not dead yet 2	Indy-2	156
FBgn0038788	CG5085	92E3-92E3	3R	20328465	20330915	1	Sirtuin 2	Sirt2	156
FBgn0038805	CG4217	92F2-92F2	3R	20575245	20577010	-1	mitochondrial transcription factor A	TFAM	9
FBgn0015279	CG4141	92F3-92F3	3R	20628972	20634732	-1	Pi3K92E	Pi3K92E	89
FBgn0262185	CR42892	92F10-92F10	3R	20735923	20736012	1	mir-995 stem loop	mir-995	9
FBgn0027493	CG17273	93A1-93A1	3R	20824667	20830580	-1	Adenylosuccinate Synthetase	AdSS	8
FBgn0002921	CG5670	93A4-93A4	3R	20948714	20976239	1	Na pump alpha subunit	Atpalpha	15689
FBgn0264357	CG17299	93C1-93C	3R	21140739	21214269	1	SNF4/AMP-activated protein kinase gamma subunit	SNF4Agamma	9
FBgn0038877	CG3308	93D2-93D2	3R	21271078	21273817	-1	-	CG3308	8
FBgn0038880	CG10823	93D2-93D4	3R	21276664	21293998	-1	SIFamide receptor	SIFaR	1568
FBgn0004110	CG7895	93D9-93D9	3R	21378977	21381970	1	tinman	tin	9
FBgn0283499	CG18402	93E4-93E9	3R	21570248	21619321	-1	Insulin-like receptor	InR	125689
FBgn0027575	CG6706	93F9-93F9	3R	21770333	21775840	-1	metabotropic GABA-B receptor subtype 2	GABA-B-R2	9
FBgn0038975	CG7050	94A16-94B1	3R	22468512	22486969	1	Neurexin 1	Nrx-1	9
FBgn0028837	CG6932	94B5-94B5	3R	22580773	22582033	1	COP9 signalosome subunit 6	CSN6	9
FBgn0086253	CG31152	94C4-94C4	3R	22749014	22750597	-1	rumi	rumi	9
FBgn0017590	CG6669	94D3-94D4	3R	22899284	22961731	1	klingon	klg	8
FBgn0039044	CG33336	94D10-94D10	3R	23049657	23054082	-1	p53	p53	125689
FBgn0004644	CG4637	94E1-94E1	3R	23128169	23141906	-1	hedgehog	hh	9
FBgn0262975	CG43286	94E7-94E7	3R	23185580	23226711	-1	cap-n-collar	cnc	156
FBgn0003118	CG17077	94E10-94E13	3R	23290231	23346167	-1	pointed	pnt	1569
FBgn0264326	CG6768	94E13-94E13	3R	23348128	23355163	1	DNA polymerase epsilon 255kD subunit	DNApol-epsilon255	8
FBgn0039099	CG10157	95A7-95A7	3R	23678895	23679855	1	Gamma-interferon-inducible lysosomal thiol reductase 2	GILT2	8
FBgn0040227	CG10161	95A7-95A7	3R	23680039	23682317	1	Eukaryotic initiation factor 3 p66 subunit	eIF-3p66	8
FBgn0039141	CG5977	95D9-95D9	3R	24038215	24042982	1	spastin	spas	9
FBgn0001230	CG5436	95D11-95D11	3R	24055080	24057310	-1	Heat shock protein 68	Hsp68	1568
FBgn0026317	CG6147	95E1-95E1	3R	24130307	24134654	1	Tsc1	Tsc1	1568
FBgn0015765	CG5475	95E5-95E5	3R	24150416	24152321	-1	p38a MAP kinase	p38a	1569
FBgn0039175	CG5706	95F5-95F6	3R	24250460	24252679	-1	Phenylalanyl-tRNA synthetase beta subunit	beta-PheRS	9
FBgn0028471	CG5720	95F11-95F12	3R	24314660	24318419	-1	-	Nab2	9
FBgn0039209	CG13624	96A7-96A9	3R	24557368	24582864	-1	Repressed by TOR	REPTOR	9
FBgn0263490	CG34100	96A9-96A12	3R	24585653	24623899	1	molting defective	mld	1568
FBgn0039213	CG6668	96A13-96A13	3R	24625671	24634714	1	atlastin	atl	9
FBgn0039214	CG5794	96A13-96A13	3R	24635270	24650043	-1	puffyeye	puf	9
FBgn0039270	CG11820	96B19-96B19	3R	25065791	25066718	1	Poly-glutamine tract binding protein 1	PQBP1	9
FBgn0261575	CG11909	96D2-96D2	3R	25344761	25346921	-1	target of brain insulin	tobi	9
FBgn0262319	CR43026	96E4-96E4	3R	25588859	25588958	-1	mir-1000 stem loop	mir-1000	9
FBgn0262388	CR42916	96E6-96E6	3R	25651398	25651497	1	mir-92b stem loop	mir-92b	9
FBgn0028717	CG17367	96F6-96F6	3R	25888542	25893270	1	Lnk	Lnk	89
FBgn0015269	CG8318	96F9-96F9	3R	25983013	25995737	1	Neurofibromin 1	Nf1	15689
FBgn0000064	CG6058	97A6-97A6	3R	26254069	26261591	-1	Aldolase	Ald	9
FBgn0039487	CG6070	97E2-97E2	3R	27108467	27112270	-1	genderblind	gb	9
FBgn0027492	CG5643	98A6-98A8	3R	27561675	27582241	-1	widerborst	wdb	1568
FBgn0039576	CG17856	98C3-98C3	3R	28294048	28294550	1	Ubiquinol-cytochrome c reductase 14 kDa subunit-like	UQCR-14L	1568
FBgn0027655	CG9995	98E2-98E2	3R	28696242	28734816	1	huntingtin	htt	9
FBgn0086361	CG1906	99B4-99B5	3R	29591831	29617157	1	alphabet	alph	1568
FBgn0266137	CG18741	99B5-99B6	3R	29630304	29659984	-1	Dopamine 1-like receptor 2	Dop1R2	1
FBgn0260990	CG1973	99B10-99B10	3R	29749219	29754528	1	yata	yata	9
FBgn0001297	CG33956	99B10-99C1	3R	29765995	29794113	1	kayak	kay	8
FBgn0019972	CG7788	99C1-99C1	3R	29799658	29801584	1	Death related ICE-like caspase	Drice	9
FBgn0039714	CG7816	99C4-99C5	3R	29863701	29868895	-1	Zinc/iron regulated transporter-related protein 99C	Zip99C	9
FBgn0086355	CG2171	99D8-99D8	3R	30132981	30134599	-1	Triose phosphate isomerase	Tpi	1569
FBgn0039802	CG1349	100A5-100A5	3R	30807117	30807978	1	dj-1beta	dj-1beta	89
FBgn0004573	CG12073	100B1-100B1	3R	30968236	31016875	-1	5-hydroxytryptamine (serotonin) receptor 7	5-HT7	9
FBgn0002413	CG2048	100B2-100B2	3R	31054085	31061210	-1	discs overgrown	dco	27
