# Supplementary material for: Genetic analysis of variation in lifespan using a multiparental advanced intercross Drosophila mapping population
Source: BMC Genet. 2016 Aug 2;17:113. doi: 10.1186/s12863-016-0419-9 (PMC4970266; doi:10.1186/s12863-016-0419-9)
Supplement: Additional file 9: Table S5. — Differentially expressed genes in bodies. Table includes all genes surviving a genomewide FDR threshold of 5 % in at least one contrast. The data is taken directly from the “gene_exp.diff” Cuffdiff output file, and simply trimmed to remove data for those genes failing to reach genomewide significance (q < 0.05) in at least one contrast. The “Gene” and “FBgn” columns give information on the gene name, and the “Position” column provides the gene location in release 5 of the D. melanogaster reference genome. The “Sample1” and “Sample2” columns give the names of the two samples being compared, and the “FPKM1” and “FPKM2” columns give the FPKM (Fragments Per Kilobase of exon model per Million mapped fragments) values for each sample. The “FoldChange.Log2” column gives the log2 fold change in expression (Sample2 divided by Sample1). The “TestStat” column gives the test statistic used by Cuffdiff to compute the significance of the observed change in FPKM between samples, the “Pval” column provides the uncorrected p-value of the test statistic, and the “Qval” column provides the Benjamini-Hochberg FDR-adjusted p-value of the test statistic. (TXT 40 kb) [file 12863_2016_419_MOESM9_ESM.txt]

	Gene	FBgn	Position	Sample1	Sample2	FPKM1	FPKM2	FoldChange.Log2	TestStat	Pval	Qval
1	Arc1	FBgn0033926	2R:10245427-10247799	short-lived/young	short-lived/old	77.6312	499.731	2.68644	6.17837	5e-05	0.00944315
2	AttA	FBgn0012042	2R:10634866-10635699	short-lived/young	short-lived/old	14.0416	252.444	4.16818	6.87066	5e-05	0.00944315
3	AttC	FBgn0041579	2R:9281209-9286873	short-lived/young	short-lived/old	9.4939	410.898	5.43564	8.7895	5e-05	0.00944315
4	CG10332	FBgn0067903	2R:19488436-19489296	short-lived/young	short-lived/old	4.17394	129.247	4.95257	6.89086	5e-05	0.00944315
5	CG10680	FBgn0032836	2L:19964172-19965493	short-lived/young	short-lived/old	64.0678	276.025	2.10712	5.14479	5e-05	0.00944315
6	CG10799	FBgn0033821	2R:9145390-9145997	short-lived/young	short-lived/old	20.0099	131.627	2.71767	4.56981	1e-04	0.0164785
7	CG10912	FBgn0034296	2R:13943567-13944564	short-lived/young	short-lived/old	49.4927	234.772	2.24597	5.07032	5e-05	0.00944315
8	CG11381	FBgn0029568	X:1097811-1099468	short-lived/young	short-lived/old	93.6846	32.9165	-1.509	-3.69285	0.00035	0.0440011
9	CG11395	FBgn0034200	2R:13024745-13026337	short-lived/young	short-lived/old	29.7861	96.4444	1.69506	4.1047	1e-04	0.0164785
10	CG11669	FBgn0033296	2R:4357053-4359154	short-lived/young	short-lived/old	5.74893	67.3435	3.55017	6.17158	5e-05	0.00944315
11	CG11671	FBgn0037562	3R:4113660-4114340	short-lived/young	short-lived/old	10.8068	85.2223	2.97929	4.50495	4e-04	0.04866
12	CG11878	FBgn0039310	3R:21099558-21100960	short-lived/young	short-lived/old	22.5209	97.2215	2.11001	4.57592	5e-05	0.00944315
13	CG11909	FBgn0261575	3R:21165973-21172634	short-lived/young	short-lived/old	20.0299	228.145	3.50973	7.80327	5e-05	0.00944315
14	CG12780	FBgn0033301	2R:4439363-4439758	short-lived/young	short-lived/old	33.1905	291.842	3.13634	4.98201	5e-05	0.00944315
15	CG13083	FBgn0032789	2L:19487489-19490083	short-lived/young	short-lived/old	165.538	54.4746	-1.60351	-3.64037	0.00025	0.0344675
16	CG13084	FBgn0032788	2L:19484929-19486532	short-lived/young	short-lived/old	89.7826	27.0617	-1.73018	-4.072	5e-05	0.00944315
17	CG13315	FBgn0040827	3L:9089975-9090596	short-lived/young	short-lived/old	323.191	955.688	1.56416	3.86105	2e-04	0.028823
18	CG13321	FBgn0033787	2R:8841060-8842675	short-lived/young	short-lived/old	42.899	180.643	2.07413	4.81717	5e-05	0.00944315
19	CG13323	FBgn0033788	2R:8934237-8934793	short-lived/young	short-lived/old	113.508	657.778	2.53481	5.97664	5e-05	0.00944315
20	CG13335	FBgn0261989	2R:9459028-9460045	short-lived/young	short-lived/old	69.9826	293.267	2.06715	4.95818	5e-05	0.00944315
21	CG13422	FBgn0034511	2R:16413831-16414331	short-lived/young	short-lived/old	34.9189	286.457	3.03624	5.45046	5e-05	0.00944315
22	CG13704	FBgn0035583	3L:4898899-4900869	short-lived/young	short-lived/old	29.6336	142	2.26058	4.23785	3e-04	0.0392668
23	CG13905	FBgn0035176	3L:902897-903810	short-lived/young	short-lived/old	12.1955	305.925	4.64876	7.63522	5e-05	0.00944315
24	CG14245	FBgn0039452	3R:22553263-22555772	short-lived/young	short-lived/old	25.7555	245.707	3.25399	5.27501	1e-04	0.0164785
25	CG14292	FBgn0038658	3R:14730654-14731377	short-lived/young	short-lived/old	197.604	909.434	2.20236	5.47921	5e-05	0.00944315
26	CG14309	FBgn0038611	3R:14203841-14210723	short-lived/young	short-lived/old	63.5531	13.6209	-2.22213	-4.92339	5e-05	0.00944315
27	CG1468	FBgn0030157	X:9772454-9773312	short-lived/young	short-lived/old	26.3644	149.731	2.50571	5.07262	5e-05	0.00944315
28	CG14872	FBgn0264776	3R:11333780-11335362	short-lived/young	short-lived/old	31.3604	159.04	2.34237	4.49896	5e-05	0.00944315
29	CG15043	FBgn0030929	X:18387433-18388197	short-lived/young	short-lived/old	114.268	472.037	2.04649	5.09273	5e-05	0.00944315
30	CG15065	FBgn0040734	2R:14277462-14277752	short-lived/young	short-lived/old	213.217	2929.8	3.78041	6.20525	5e-05	0.00944315
31	CG15067	FBgn0034331	2R:14272416-14273093	short-lived/young	short-lived/old	137.471	719.489	2.38784	5.58058	5e-05	0.00944315
32	CG15068	FBgn0040733	2R:14277846-14278114	short-lived/young	short-lived/old	810.61	6945.85	3.09907	6.07444	5e-05	0.00944315
33	CG15293	FBgn0028526	2L:14108056-14109304	short-lived/young	short-lived/old	65.7841	332.271	2.33655	5.74598	5e-05	0.00944315
34	CG15570	FBgn0029697	X:4112258-4117216	short-lived/young	short-lived/old	62.8195	16.5495	-1.92443	-4.74915	5e-05	0.00944315
35	CG15739	FBgn0030347	X:11767351-11770989	short-lived/young	short-lived/old	9.87315	49.8517	2.33606	4.19019	5e-05	0.00944315
36	CG15784	FBgn0029766	X:5324712-5326494	short-lived/young	short-lived/old	19.2073	114.044	2.56987	5.83302	5e-05	0.00944315
37	CG1648	FBgn0033446	2R:5698889-5707556	short-lived/young	short-lived/old	176.487	575.173	1.70444	4.18602	0.00015	0.0229783
38	CG16712	FBgn0031561	2L:3696239-3696661	short-lived/young	short-lived/old	619.386	3044.35	2.29722	5.66644	5e-05	0.00944315
39	CG16713	FBgn0031560	2L:3695031-3695406	short-lived/young	short-lived/old	140.794	785.012	2.47913	4.66643	1e-04	0.0164785
40	CG1681	FBgn0030484	X:13298788-13303249	short-lived/young	short-lived/old	73.1458	199.483	1.44742	3.65233	4e-04	0.04866
41	CG16836	FBgn0040735	2R:14276599-14276963	short-lived/young	short-lived/old	136.515	993.238	2.86308	5.41452	5e-05	0.00944315
42	CG16926	FBgn0040732	2R:15385258-15388801	short-lived/young	short-lived/old	181.661	496.162	1.44956	3.61911	4e-04	0.04866
43	CG17108	FBgn0032285	2L:10692939-10694103	short-lived/young	short-lived/old	97.5657	524.985	2.42783	6.03332	5e-05	0.00944315
44	CG17224	FBgn0031489	2L:3016590-3018304	short-lived/young	short-lived/old	28.8302	102.772	1.83379	4.01884	5e-05	0.00944315
45	CG17549	FBgn0032774	2L:19387049-19390070	short-lived/young	short-lived/old	51.0632	174.803	1.77538	4.23628	5e-05	0.00944315
46	CG18067	FBgn0034512	2R:16422014-16422860	short-lived/young	short-lived/old	219.91	2113.82	3.26487	7.40207	5e-05	0.00944315
47	CG2076	FBgn0030263	X:10984413-10986127	short-lived/young	short-lived/old	107.352	295.381	1.46022	3.73424	4e-04	0.04866
48	CG2233	FBgn0029990	X:7929764-7931533	short-lived/young	short-lived/old	281.911	1163.45	2.0451	4.51896	5e-05	0.00944315
49	CG30002	FBgn0260474	2R:5591887-5593652	short-lived/young	short-lived/old	4.38856	25.1047	2.51614	3.81825	0.00035	0.0440011
50	CG30087	FBgn0050087	2R:11579952-11581256	short-lived/young	short-lived/old	0	1.75161	NA	NA	5e-05	0.00944315
51	CG30091	FBgn0050091	2R:11568075-11569908	short-lived/young	short-lived/old	0	0.512199	NA	NA	0.00025	0.0344675
52	CG30360	FBgn0050360	2R:4352674-4354701	short-lived/young	short-lived/old	29.1576	167.241	2.51999	6.06809	5e-05	0.00944315
53	CG31313	FBgn0051313	3R:10392301-10393148	short-lived/young	short-lived/old	46.319	257.696	2.47599	5.0921	5e-05	0.00944315
54	CG31326	FBgn0051326	3R:10043857-10045927	short-lived/young	short-lived/old	14.3456	57.556	2.00436	4.11536	2e-04	0.028823
55	CG32368	FBgn0052368	3L:7908536-7908946	short-lived/young	short-lived/old	23.2288	425.567	4.1954	6.53596	5e-05	0.00944315
56	CG32444	FBgn0043783	3L:21630046-21632160	short-lived/young	short-lived/old	35.2146	143.414	2.02594	4.86265	5e-05	0.00944315
57	CG32642	FBgn0052642	X:12853314-12854543	short-lived/young	short-lived/old	78.0768	7.63594	-3.35402	-5.54524	5e-05	0.00944315
58	CG33462	FBgn0053462	2R:11584308-11585515	short-lived/young	short-lived/old	0	1.60809	NA	NA	5e-05	0.00944315
59	CG33926	FBgn0053926	3L:9436363-9439480	short-lived/young	short-lived/old	11.7132	164.817	3.81465	6.24932	5e-05	0.00944315
60	CG34166	FBgn0085195	2L:14743252-14743859	short-lived/young	short-lived/old	212.395	3508.08	4.04587	8.95138	5e-05	0.00944315
61	CG34212	FBgn0085241	2R:1937411-1937791	short-lived/young	short-lived/old	1423.29	4118.3	1.53282	3.69008	4e-04	0.04866
62	CG34227	FBgn0085256	2R:7135630-7136117	short-lived/young	short-lived/old	19.0801	223.539	3.55038	5.46617	5e-05	0.00944315
63	CG34330	FBgn0085359	X:18962305-18962925	short-lived/young	short-lived/old	133.024	470.792	1.8234	4.49896	5e-05	0.00944315
64	CG34333	FBgn0085362	X:2170005-2171743	short-lived/young	short-lived/old	393.483	135.661	-1.53629	-3.80282	4e-04	0.04866
65	CG34423	FBgn0085452	2R:19245182-19253777	short-lived/young	short-lived/old	61.3675	798.567	3.70187	4.83842	1e-04	0.0164785
66	CG3884	FBgn0265185	2R:8835852-8839791	short-lived/young	short-lived/old	38.6269	144.165	1.90004	4.31611	5e-05	0.00944315
67	CG4250	FBgn0034761	2R:18551192-18551979	short-lived/young	short-lived/old	54.0203	241.259	2.15901	4.53518	2e-04	0.028823
68	CG4269	FBgn0034741	2R:18486859-18487861	short-lived/young	short-lived/old	3.88796	107.593	4.79043	5.97684	0.00025	0.0344675
69	CG4363	FBgn0034663	2R:17721734-17722534	short-lived/young	short-lived/old	54.7899	430.71	2.97474	6.30303	5e-05	0.00944315
70	CG4377	FBgn0034664	2R:17722952-17723835	short-lived/young	short-lived/old	24.7175	157.742	2.67397	4.85055	1e-04	0.0164785
71	CG4757	FBgn0027584	3R:6986923-6988868	short-lived/young	short-lived/old	8.88764	230.567	4.69724	8.51966	5e-05	0.00944315
72	CG5010	FBgn0260747	X:17043070-17044680	short-lived/young	short-lived/old	284.891	1119.42	1.97428	4.69463	5e-05	0.00944315
73	CG5399	FBgn0038353	3R:11520991-11522286	short-lived/young	short-lived/old	166.456	652.462	1.97076	4.86802	5e-05	0.00944315
74	CG5506	FBgn0036766	3L:17872200-17877474	short-lived/young	short-lived/old	188.763	605.315	1.68111	3.98695	5e-05	0.00944315
75	CG5778	FBgn0038930	3R:17911092-17935903	short-lived/young	short-lived/old	110.207	588.603	2.41708	5.07966	5e-05	0.00944315
76	CG5966	FBgn0029831	X:5882844-5886677	short-lived/young	short-lived/old	11.0656	42.1161	1.92829	4.13317	0.00025	0.0344675
77	CG6188	FBgn0038074	3R:8500330-8501806	short-lived/young	short-lived/old	8.06405	89.7492	3.47632	5.63895	5e-05	0.00944315
78	CG6283	FBgn0039474	3R:22845953-22847100	short-lived/young	short-lived/old	14.5648	70.8144	2.28155	4.19685	3e-04	0.0392668
79	CG6357	FBgn0033875	2R:9727580-9729248	short-lived/young	short-lived/old	45.387	200.096	2.14034	5.18195	5e-05	0.00944315
80	CG6409	FBgn0036106	3L:10873793-10875151	short-lived/young	short-lived/old	105.444	508.828	2.2707	5.57621	5e-05	0.00944315
81	CG6484	FBgn0034247	2R:13469511-13471514	short-lived/young	short-lived/old	26.3597	104.495	1.98702	4.39801	1e-04	0.0164785
82	CG6503	FBgn0040606	3R:22250418-22250827	short-lived/young	short-lived/old	717.52	2667.35	1.89432	4.65973	5e-05	0.00944315
83	CG6639	FBgn0032638	2L:17452923-17458775	short-lived/young	short-lived/old	1.12763	126.707	6.81205	7.60054	5e-05	0.00944315
84	CG6687	FBgn0038299	3R:11032417-11034484	short-lived/young	short-lived/old	3.45924	51.6792	3.90106	5.95963	5e-05	0.00944315
85	CG8690	FBgn0033297	2R:4359487-4361466	short-lived/young	short-lived/old	9.24637	84.7101	3.19558	6.20515	5e-05	0.00944315
86	CG9080	FBgn0033593	2R:7129249-7129700	short-lived/young	short-lived/old	64.9025	330.362	2.3477	4.52571	0.00015	0.0229783
87	CG9090	FBgn0034497	2R:16166560-16168629	short-lived/young	short-lived/old	316.497	104.866	-1.59365	-4.00967	2e-04	0.028823
88	CG9297	FBgn0038181	3R:9597319-9605037	short-lived/young	short-lived/old	124.452	38.3832	-1.69704	-4.14738	1e-04	0.0164785
89	CG9691	FBgn0030160	X:9778474-9779079	short-lived/young	short-lived/old	84.8361	393.705	2.21437	5.09731	5e-05	0.00944315
90	CG9836	FBgn0037637	3R:4648563-4649895	short-lived/young	short-lived/old	145.534	468.546	1.68683	4.24275	0.00015	0.0229783
91	CG9928	FBgn0032472	2L:13142480-13142902	short-lived/young	short-lived/old	122.901	787.053	2.67896	5.68787	5e-05	0.00944315
92	Cht4	FBgn0022700	2R:16952884-16954592	short-lived/young	short-lived/old	7.20095	51.4576	2.83712	4.58686	3e-04	0.0392668
93	Cp18	FBgn0000357	3L:8719890-8720713	short-lived/young	short-lived/old	2436.51	609.531	-1.99905	-4.68993	5e-05	0.00944315
94	Cpr92F	FBgn0038819	3R:16495292-16498538	short-lived/young	short-lived/old	30.9358	5.7501	-2.42762	-4.04651	0.00025	0.0344675
95	Cyp4p1	FBgn0015037	2R:5115285-5134752	short-lived/young	short-lived/old	11.3506	78.8318	2.79601	4.62993	5e-05	0.00944315
96	Cyp6a8	FBgn0013772	2R:10774675-10776514	short-lived/young	short-lived/old	5.96076	50.6401	3.08671	5.2282	1e-04	0.0164785
97	Cyp6g1	FBgn0025454	2R:8073167-8077882	short-lived/young	short-lived/old	50.1768	142.172	1.50254	3.7554	3e-04	0.0392668
98	Cyp6w1	FBgn0033065	2R:2061200-2062947	short-lived/young	short-lived/old	23.7367	116.164	2.29098	5.27253	5e-05	0.00944315
99	Cys	FBgn0004629	3R:10394752-10395363	short-lived/young	short-lived/old	143.666	777.626	2.43635	5.9386	5e-05	0.00944315
100	Dbi	FBgn0010387	3L:7124964-7126563	short-lived/young	short-lived/old	396.957	1135.77	1.51661	3.85233	5e-05	0.00944315
101	Dcp2	FBgn0036534	3L:15814086-15819519	short-lived/young	short-lived/old	27.306	7.19022	-1.92511	-4.05254	2e-04	0.028823
102	Dpt	FBgn0004240	2R:14753269-14753765	short-lived/young	short-lived/old	15.9932	659.963	5.36686	8.38971	5e-05	0.00944315
103	DptB	FBgn0034407	2R:14754894-14755400	short-lived/young	short-lived/old	13.3692	372.773	4.80131	6.92168	0.00015	0.0229783
104	Dro	FBgn0010388	2R:10633460-10633821	short-lived/young	short-lived/old	54.954	1268.19	4.5284	7.55256	5e-05	0.00944315
105	Drs	FBgn0283461	3L:3369568-3369942	short-lived/young	short-lived/old	1122.63	4012.15	1.8375	4.44835	5e-05	0.00944315
106	Eip71CD	FBgn0000565	3L:15504152-15506302	short-lived/young	short-lived/old	43.2519	129.526	1.5824	3.58824	0.00035	0.0440011
107	Fst	FBgn0037724	3R:5463903-5475982	short-lived/young	short-lived/old	13.7533	64.5832	2.23138	4.08901	0.00025	0.0344675
108	GstE9	FBgn0063491	2R:14296515-14299024	short-lived/young	short-lived/old	62.5039	242.347	1.95505	4.2365	5e-05	0.00944315
109	Hn	FBgn0001208	3L:7753576-7756268	short-lived/young	short-lived/old	32.0706	106.094	1.72602	4.094	1e-04	0.0164785
110	Hsp22	FBgn0001223	3L:9365821-9368064	short-lived/young	short-lived/old	32.8455	430.632	3.71269	7.83448	5e-05	0.00944315
111	IM1	FBgn0034329	2R:14271456-14271883	short-lived/young	short-lived/old	154.132	1640.39	3.4118	6.90075	5e-05	0.00944315
112	IM14	FBgn0067905	2R:16757929-16758134	short-lived/young	short-lived/old	605.395	8106.56	3.74314	5.76782	1e-04	0.0164785
113	IM2	FBgn0025583	2R:14274101-14274535	short-lived/young	short-lived/old	173.024	1099.01	2.66716	5.96415	5e-05	0.00944315
114	IM23	FBgn0034328	2R:14270208-14270737	short-lived/young	short-lived/old	15.9692	265.219	4.05382	6.07252	5e-05	0.00944315
115	IM3	FBgn0040736	2R:14275624-14275995	short-lived/young	short-lived/old	651.404	2913.95	2.16135	5.35802	5e-05	0.00944315
116	IM4	FBgn0040653	2R:16756340-16756826	short-lived/young	short-lived/old	201.695	1706.23	3.08056	7.16662	5e-05	0.00944315
117	Idgf3	FBgn0020414	2L:16450906-16453176	short-lived/young	short-lived/old	33.4949	121.927	1.86401	4.4715	5e-05	0.00944315
118	LvpH	FBgn0002570	2R:4334973-4339404	short-lived/young	short-lived/old	63.8846	362.664	2.5051	5.9614	5e-05	0.00944315
119	LysX	FBgn0004431	3L:1194738-1195302	short-lived/young	short-lived/old	4.03834	140.55	5.12117	6.4207	4e-04	0.04866
120	Mec2	FBgn0030993	X:19082067-19084226	short-lived/young	short-lived/old	16.3845	93.8584	2.51816	4.92053	1e-04	0.0164785
121	Mnt	FBgn0023215	X:3565833-3594813	short-lived/young	short-lived/old	33.7495	7.6213	-2.14676	-4.16383	0.00015	0.0229783
122	Mtk	FBgn0014865	2R:11296350-11296621	short-lived/young	short-lived/old	56.9641	1488.35	4.70752	7.1064	5e-05	0.00944315
123	MtnA	FBgn0002868	3R:5609486-5610093	short-lived/young	short-lived/old	583.496	4247.94	2.86397	6.8663	5e-05	0.00944315
124	Muc11A	FBgn0052656	X:11953833-11959180	short-lived/young	short-lived/old	53.294	244.037	2.19505	5.31475	5e-05	0.00944315
125	Mur18B	FBgn0030999	X:19107288-19108971	short-lived/young	short-lived/old	212.574	755.368	1.82922	4.21343	5e-05	0.00944315
126	Mur2B	FBgn0025390	X:1417932-1553962	short-lived/young	short-lived/old	35.2151	7.05786	-2.31889	-5.39433	5e-05	0.00944315
127	Npc2g	FBgn0039800	3R:26570325-26570983	short-lived/young	short-lived/old	91.9505	374.019	2.02418	4.85967	5e-05	0.00944315
128	Obp56d	FBgn0034470	2R:15590634-15591300	short-lived/young	short-lived/old	119.114	382.684	1.68381	3.99128	3e-04	0.0392668
129	Obp99a	FBgn0039678	3R:25497381-25498056	short-lived/young	short-lived/old	125.665	570.877	2.1836	5.30257	5e-05	0.00944315
130	Obp99c	FBgn0039682	3R:25508223-25512504	short-lived/young	short-lived/old	233.459	767.419	1.71684	4.28856	5e-05	0.00944315
131	PGRP-SB1	FBgn0043578	3L:16720398-16721118	short-lived/young	short-lived/old	23.7801	323.913	3.76778	6.61894	5e-05	0.00944315
132	PebIII	FBgn0011695	2R:19914055-19915040	short-lived/young	short-lived/old	315.871	968.937	1.61707	4.03709	0.00015	0.0229783
133	Pepck	FBgn0003067	2R:14424271-14426924	short-lived/young	short-lived/old	66.373	356.621	2.42572	5.77357	5e-05	0.00944315
134	SPE	FBgn0039102	3R:19511978-19513869	short-lived/young	short-lived/old	21.0449	98.1446	2.22144	4.6066	0.00015	0.0229783
135	Sodh-1	FBgn0024289	3R:2878056-2880264	short-lived/young	short-lived/old	17.4432	89.8734	2.36523	4.78802	5e-05	0.00944315
136	TepII	FBgn0041182	2L:7693799-7701585	short-lived/young	short-lived/old	9.03915	31.8171	1.81554	4.15672	5e-05	0.00944315
137	TotA	FBgn0028396	3R:16696757-16697427	short-lived/young	short-lived/old	112.327	2294.13	4.35218	9.52946	5e-05	0.00944315
138	TotB	FBgn0038838	3R:16699671-16700259	short-lived/young	short-lived/old	0	3.28335	NA	NA	5e-05	0.00944315
139	TotC	FBgn0044812	3R:16698709-16699310	short-lived/young	short-lived/old	90.3269	1571.63	4.12096	8.85576	5e-05	0.00944315
140	TotM	FBgn0031701	2L:5329856-5330466	short-lived/young	short-lived/old	13.7244	403.62	4.87818	7.62505	5e-05	0.00944315
141	TpnC4	FBgn0033027	2R:1384183-1437059	short-lived/young	short-lived/old	192.404	44.418	-2.11492	-4.41769	2e-04	0.028823
142	Tsf1	FBgn0022355	X:18281964-18284377	short-lived/young	short-lived/old	169.51	1343.93	2.98702	6.1728	5e-05	0.00944315
143	Tsp29Fa	FBgn0032074	2L:8933963-8936096	short-lived/young	short-lived/old	47.0368	147.09	1.64484	3.66801	0.00015	0.0229783
144	Tsp29Fb	FBgn0032075	2L:8937389-8939746	short-lived/young	short-lived/old	121.99	371.335	1.60596	3.9892	0.00025	0.0344675
145	Tsp42Ed	FBgn0029507	2R:2897364-2899359	short-lived/young	short-lived/old	44.7987	188.265	2.07124	4.58945	5e-05	0.00944315
146	Unr	FBgn0263352	3L:8427148-8431786	short-lived/young	short-lived/old	52.9906	19.1689	-1.46697	-3.70778	3e-04	0.0392668
147	Uro	FBgn0003961	2L:7780084-7781415	short-lived/young	short-lived/old	24.2355	87.0637	1.84495	4.03873	0.00035	0.0440011
148	dec-1	FBgn0000427	X:7761228-7767255	short-lived/young	short-lived/old	303.106	83.5387	-1.85931	-3.98917	2e-04	0.028823
149	east	FBgn0261954	X:1906344-1916904	short-lived/young	short-lived/old	21.9568	8.01744	-1.45346	-3.60321	0.00025	0.0344675
150	fit	FBgn0038914	3R:17706531-17710176	short-lived/young	short-lived/old	78.7537	405.941	2.36585	5.13094	5e-05	0.00944315
151	fln	FBgn0005633	3L:19982650-19984279	short-lived/young	short-lived/old	119.42	18.6678	-2.67742	-5.25168	5e-05	0.00944315
152	gpp	FBgn0264495	3R:2232578-2273729	short-lived/young	short-lived/old	26.5245	9.55976	-1.47228	-3.69791	2e-04	0.028823
153	kuz	FBgn0259984	2L:13550140-13638238	short-lived/young	short-lived/old	19.6427	6.77898	-1.53486	-3.60882	0.00035	0.0440011
154	tlk	FBgn0086899	X:3614053-3682010	short-lived/young	short-lived/old	28.4424	9.40451	-1.59662	-3.85481	1e-04	0.0164785
155	vir-1	FBgn0043841	2L:12403269-12423421	short-lived/young	short-lived/old	188.901	877.453	2.21569	5.22169	5e-05	0.00944315
156	Acp65Aa	FBgn0020765	3L:6145149-6145845	long-lived/young	long-lived/old	280.361	1.7774	-7.30138	-8.85569	0.00025	0.0344675
157	Act79B	FBgn0000045	3L:21978330-21980290	long-lived/young	long-lived/old	921.938	47.0084	-4.29368	-9.50918	5e-05	0.00944315
158	Act87E	FBgn0000046	3R:9251706-9253811	long-lived/young	long-lived/old	307.209	47.6427	-2.68889	-6.51961	5e-05	0.00944315
159	Act88F	FBgn0000047	3R:11265709-11267895	long-lived/young	long-lived/old	526.515	75.8925	-2.79445	-6.65594	5e-05	0.00944315
160	Ama	FBgn0000071	3R:2588314-2590983	long-lived/young	long-lived/old	1.28854	0	NA	NA	5e-05	0.00944315
161	Amy-d	FBgn0000078	2R:13012266-13013887	long-lived/young	long-lived/old	68.6279	217.611	1.66489	4.19591	5e-05	0.00944315
162	Amy-p	FBgn0000079	2R:13006210-13007808	long-lived/young	long-lived/old	68.3552	223.235	1.70744	4.28569	5e-05	0.00944315
163	Arc1	FBgn0033926	2R:10245427-10247799	long-lived/young	long-lived/old	132.207	639.521	2.27419	5.01421	5e-05	0.00944315
164	AttA	FBgn0012042	2R:10634866-10635699	long-lived/young	long-lived/old	16.9852	147.404	3.11743	5.42269	5e-05	0.00944315
165	AttC	FBgn0041579	2R:9281209-9286873	long-lived/young	long-lived/old	2.93663	548.906	7.54625	10.1986	5e-05	0.00944315
166	CG10911	FBgn0034295	2R:13940051-13941569	long-lived/young	long-lived/old	235.97	717.709	1.6048	3.90858	3e-04	0.0392668
167	CG10912	FBgn0034296	2R:13943567-13944564	long-lived/young	long-lived/old	44.9447	220.055	2.29164	5.07982	5e-05	0.00944315
168	CG11381	FBgn0029568	X:1097811-1099468	long-lived/young	long-lived/old	94.0897	30.2532	-1.63695	-3.96562	0.00015	0.0229783
169	CG11669	FBgn0033296	2R:4357053-4359154	long-lived/young	long-lived/old	4.69991	109.826	4.54644	7.56883	5e-05	0.00944315
170	CG11905	FBgn0036678	3L:16921476-16928632	long-lived/young	long-lived/old	0.401064	0	NA	NA	5e-05	0.00944315
171	CG11909	FBgn0261575	3R:21165973-21172634	long-lived/young	long-lived/old	25.3246	255.492	3.33467	7.67819	5e-05	0.00944315
172	CG13083	FBgn0032789	2L:19487489-19490083	long-lived/young	long-lived/old	186.665	52.7367	-1.82357	-4.09479	1e-04	0.0164785
173	CG13084	FBgn0032788	2L:19484929-19486532	long-lived/young	long-lived/old	98.0846	31.4881	-1.63922	-3.96177	0.00015	0.0229783
174	CG13114	FBgn0032127	2L:9545810-9547424	long-lived/young	long-lived/old	150.154	38.7125	-1.95557	-4.79399	5e-05	0.00944315
175	CG13309	FBgn0035933	3L:8803494-8804365	long-lived/young	long-lived/old	57.118	187.334	1.7136	3.82118	4e-04	0.04866
176	CG13323	FBgn0033788	2R:8934237-8934793	long-lived/young	long-lived/old	108.164	693.48	2.68064	6.27538	5e-05	0.00944315
177	CG13324	FBgn0033789	2R:8936646-8937123	long-lived/young	long-lived/old	11.8079	205.442	4.1209	5.8234	5e-05	0.00944315
178	CG13335	FBgn0261989	2R:9459028-9460045	long-lived/young	long-lived/old	50.7461	372.819	2.8771	6.5404	5e-05	0.00944315
179	CG13905	FBgn0035176	3L:902897-903810	long-lived/young	long-lived/old	7.1665	204.575	4.83521	7.51308	5e-05	0.00944315
180	CG14245	FBgn0039452	3R:22553263-22555772	long-lived/young	long-lived/old	19.7932	252.638	3.674	5.23231	3e-04	0.0392668
181	CG14292	FBgn0038658	3R:14730654-14731377	long-lived/young	long-lived/old	302.233	946.002	1.64618	4.1451	5e-05	0.00944315
182	CG14309	FBgn0038611	3R:14203841-14210723	long-lived/young	long-lived/old	55.6487	9.50628	-2.5494	-5.39066	5e-05	0.00944315
183	CG1468	FBgn0030157	X:9772454-9773312	long-lived/young	long-lived/old	35.0132	128.56	1.87647	4.02308	0.00035	0.0440011
184	CG14756	FBgn0033275	2R:4092392-4093211	long-lived/young	long-lived/old	1.15984	0	NA	NA	5e-05	0.00944315
185	CG14834	FBgn0035768	3L:7338797-7340223	long-lived/young	long-lived/old	94.925	27.6874	-1.77756	-4.04388	0.00015	0.0229783
186	CG15022	FBgn0035547	3L:4459191-4460313	long-lived/young	long-lived/old	1.10673	0	NA	NA	0.00015	0.0229783
187	CG15043	FBgn0030929	X:18387433-18388197	long-lived/young	long-lived/old	73.4535	400.996	2.44869	5.75922	5e-05	0.00944315
188	CG15293	FBgn0028526	2L:14108056-14109304	long-lived/young	long-lived/old	83.5719	269.914	1.69141	4.25647	5e-05	0.00944315
189	CG15570	FBgn0029697	X:4112258-4117216	long-lived/young	long-lived/old	64.5369	18.003	-1.84188	-4.5813	5e-05	0.00944315
190	CG15784	FBgn0029766	X:5324712-5326494	long-lived/young	long-lived/old	24.758	129.305	2.38481	5.63392	5e-05	0.00944315
191	CG16712	FBgn0031561	2L:3696239-3696661	long-lived/young	long-lived/old	746.698	2143.91	1.52165	3.83158	0.00025	0.0344675
192	CG1674	FBgn0039897	4:251355-266529	long-lived/young	long-lived/old	69.0725	19.8224	-1.80098	-4.12104	5e-05	0.00944315
193	CG17145	FBgn0036953	3L:20214915-20216068	long-lived/young	long-lived/old	0	1.51168	NA	NA	5e-05	0.00944315
194	CG17191	FBgn0039473	3R:22844329-22845473	long-lived/young	long-lived/old	0	1.08101	NA	NA	1e-04	0.0164785
195	CG17192	FBgn0039472	3R:22842896-22844009	long-lived/young	long-lived/old	202.925	15.7154	-3.6907	-6.76369	5e-05	0.00944315
196	CG18067	FBgn0034512	2R:16422014-16422860	long-lived/young	long-lived/old	234.828	1658.98	2.82062	6.58238	5e-05	0.00944315
197	CG2150	FBgn0003065	3R:27589025-27590488	long-lived/young	long-lived/old	0.961377	0	NA	NA	5e-05	0.00944315
198	CG2233	FBgn0029990	X:7929764-7931533	long-lived/young	long-lived/old	386.225	1522.9	1.97931	4.2216	2e-04	0.028823
199	CG30289	FBgn0050289	2R:17407959-17409338	long-lived/young	long-lived/old	0	1.99569	NA	NA	5e-05	0.00944315
200	CG30360	FBgn0050360	2R:4352674-4354701	long-lived/young	long-lived/old	38.4956	223.016	2.53439	6.19606	5e-05	0.00944315
201	CG31004	FBgn0051004	3R:27004110-27021484	long-lived/young	long-lived/old	9.60569	29.8595	1.63623	3.85859	0.00025	0.0344675
202	CG31148	FBgn0051148	3R:19526359-19528324	long-lived/young	long-lived/old	2.12184	33.7792	3.99275	5.62919	3e-04	0.0392668
203	CG31601	FBgn0051601	2L:22040789-22043034	long-lived/young	long-lived/old	0	0.515683	NA	NA	0.00015	0.0229783
204	CG32444	FBgn0043783	3L:21630046-21632160	long-lived/young	long-lived/old	47.7651	176.598	1.88644	4.67898	5e-05	0.00944315
205	CG32642	FBgn0052642	X:12853314-12854543	long-lived/young	long-lived/old	67.1133	14.3322	-2.22734	-4.10924	3e-04	0.0392668
206	CG33173	FBgn0263747	X:15667203-15674095	long-lived/young	long-lived/old	17.9527	4.70772	-1.9311	-4.0256	0.00025	0.0344675
207	CG33926	FBgn0053926	3L:9436363-9439480	long-lived/young	long-lived/old	16.829	142.85	3.08548	5.57691	5e-05	0.00944315
208	CG34166	FBgn0085195	2L:14743252-14743859	long-lived/young	long-lived/old	156.347	1622.34	3.37525	7.38258	5e-05	0.00944315
209	CG34172	FBgn0085201	2L:2192524-2193010	long-lived/young	long-lived/old	965.32	47.6394	-4.34078	-6.60032	5e-05	0.00944315
210	CG34333	FBgn0085362	X:2170005-2171743	long-lived/young	long-lived/old	309.024	81.1786	-1.92855	-4.84667	5e-05	0.00944315
211	CG4000	FBgn0038820	3R:16501943-16503074	long-lived/young	long-lived/old	434.648	37.1904	-3.54684	-7.72915	5e-05	0.00944315
212	CG4009	FBgn0038469	3R:12859682-12861740	long-lived/young	long-lived/old	86.2845	25.8122	-1.74105	-4.13947	0.00025	0.0344675
213	CG4363	FBgn0034663	2R:17721734-17722534	long-lived/young	long-lived/old	35.9557	290.191	3.01271	5.84998	5e-05	0.00944315
214	CG4377	FBgn0034664	2R:17722952-17723835	long-lived/young	long-lived/old	24.1723	156.37	2.69354	4.85609	5e-05	0.00944315
215	CG4461	FBgn0035982	3L:9368529-9369393	long-lived/young	long-lived/old	129.949	28.0813	-2.21027	-4.40481	1e-04	0.0164785
216	CG4757	FBgn0027584	3R:6986923-6988868	long-lived/young	long-lived/old	8.19932	151.658	4.20917	7.64218	5e-05	0.00944315
217	CG5246	FBgn0038484	3R:12961832-12962917	long-lived/young	long-lived/old	24.2487	102.609	2.08117	4.2945	0.00015	0.0229783
218	CG6188	FBgn0038074	3R:8500330-8501806	long-lived/young	long-lived/old	2.43538	115.893	5.5725	7.12009	5e-05	0.00944315
219	CG6283	FBgn0039474	3R:22845953-22847100	long-lived/young	long-lived/old	8.55165	71.8802	3.07132	5.0414	1e-04	0.0164785
220	CG6409	FBgn0036106	3L:10873793-10875151	long-lived/young	long-lived/old	132.53	387.447	1.54768	3.8504	0.00015	0.0229783
221	CG6484	FBgn0034247	2R:13469511-13471514	long-lived/young	long-lived/old	39.9929	157.46	1.97717	4.75658	5e-05	0.00944315
222	CG6640	FBgn0262007	3L:10088846-10091180	long-lived/young	long-lived/old	5.61381	51.7244	3.20379	5.27003	2e-04	0.028823
223	CG6910	FBgn0036262	3L:12179057-12180960	long-lived/young	long-lived/old	92.1708	295.22	1.67941	4.21663	5e-05	0.00944315
224	CG7203	FBgn0031942	2L:7752167-7753156	long-lived/young	long-lived/old	758.932	5.22003	-7.18377	-9.15015	5e-05	0.00944315
225	CG7214	FBgn0031940	2L:7743676-7744841	long-lived/young	long-lived/old	113.733	1.07635	-6.72336	-8.2447	1e-04	0.0164785
226	CG7298	FBgn0036948	3L:20195169-20196786	long-lived/young	long-lived/old	1.23834	34.9165	4.81742	6.06647	4e-04	0.04866
227	CG8093	FBgn0033999	2R:11101785-11103191	long-lived/young	long-lived/old	5.15791	67.0835	3.7011	5.75723	1e-04	0.0164785
228	CG8560	FBgn0035781	3L:7395429-7397281	long-lived/young	long-lived/old	195.594	72.1811	-1.43817	-3.66809	2e-04	0.028823
229	CG8690	FBgn0033297	2R:4359487-4361466	long-lived/young	long-lived/old	7.61101	82.8839	3.44493	6.2777	1e-04	0.0164785
230	CG8693	FBgn0033294	2R:4346328-4348389	long-lived/young	long-lived/old	3.1275	41.9641	3.74608	5.79185	5e-05	0.00944315
231	CG9090	FBgn0034497	2R:16166560-16168629	long-lived/young	long-lived/old	506.125	23.6735	-4.41815	-9.22994	5e-05	0.00944315
232	CG9297	FBgn0038181	3R:9597319-9605037	long-lived/young	long-lived/old	182.158	15.0634	-3.59608	-8.32129	5e-05	0.00944315
233	CG9468	FBgn0032069	2L:8777660-8781251	long-lived/young	long-lived/old	6.13515	30.9236	2.33354	4.65588	1e-04	0.0164785
234	Ca-P60A	FBgn0263006	2R:19814478-19823408	long-lived/young	long-lived/old	868.92	145.078	-2.58239	-4.53408	5e-05	0.00944315
235	Ccp84Ag	FBgn0004777	3R:2512449-2513761	long-lived/young	long-lived/old	1.02154	0	NA	NA	2e-04	0.028823
236	CecA2	FBgn0000277	3R:26037877-26038291	long-lived/young	long-lived/old	0	41.0063	NA	NA	5e-05	0.00944315
237	Cht4	FBgn0022700	2R:16952884-16954592	long-lived/young	long-lived/old	4.35336	49.3202	3.50198	5.37493	5e-05	0.00944315
238	Cp16	FBgn0000356	3L:8724841-8725699	long-lived/young	long-lived/old	748.997	148.796	-2.33162	-5.7696	5e-05	0.00944315
239	Cp18	FBgn0000357	3L:8719890-8720713	long-lived/young	long-lived/old	2874.08	539.853	-2.41246	-5.57735	5e-05	0.00944315
240	Cp19	FBgn0000358	3L:8722964-8723704	long-lived/young	long-lived/old	1832.29	483.903	-1.92086	-4.54816	5e-05	0.00944315
241	Cpr49Ab	FBgn0050042	2R:8265961-8266901	long-lived/young	long-lived/old	120.953	23.2406	-2.37973	-4.63162	1e-04	0.0164785
242	Cpr49Ae	FBgn0033728	2R:8289719-8292620	long-lived/young	long-lived/old	361.314	7.8947	-5.51622	-8.95207	5e-05	0.00944315
243	Cyp6a23	FBgn0033978	2R:10763337-10765159	long-lived/young	long-lived/old	21.796	109.068	2.32309	5.35727	5e-05	0.00944315
244	Cyp6w1	FBgn0033065	2R:2061200-2062947	long-lived/young	long-lived/old	13.231	96.4239	2.86547	5.78985	5e-05	0.00944315
245	Cyp9b2	FBgn0015039	2R:3017781-3019640	long-lived/young	long-lived/old	22.6777	100.1	2.1421	4.88325	5e-05	0.00944315
246	Dpt	FBgn0004240	2R:14753269-14753765	long-lived/young	long-lived/old	8.56445	1525.46	7.47667	10.5708	5e-05	0.00944315
247	DptB	FBgn0034407	2R:14754894-14755400	long-lived/young	long-lived/old	11.4653	488.893	5.41418	7.65517	5e-05	0.00944315
248	Dro	FBgn0010388	2R:10633460-10633821	long-lived/young	long-lived/old	44.1974	2014.64	5.51041	8.84232	5e-05	0.00944315
249	Fcp26Aa	FBgn0086265	2L:5963086-5964322	long-lived/young	long-lived/old	95.2137	24.042	-1.98561	-4.27312	4e-04	0.04866
250	Gpo-1	FBgn0022160	2R:11745255-11750251	long-lived/young	long-lived/old	118.812	35.5474	-1.74087	-4.29784	5e-05	0.00944315
251	Hsp23	FBgn0001224	3L:9374983-9375867	long-lived/young	long-lived/old	9.57309	63.1951	2.72276	4.28573	0.00035	0.0440011
252	IM2	FBgn0025583	2R:14274101-14274535	long-lived/young	long-lived/old	351.332	1112.73	1.6632	4.14861	5e-05	0.00944315
253	IM23	FBgn0034328	2R:14270208-14270737	long-lived/young	long-lived/old	16.4129	127.251	2.95477	4.28141	0.00035	0.0440011
254	IM4	FBgn0040653	2R:16756340-16756826	long-lived/young	long-lived/old	207.148	1244.91	2.58731	6.13138	5e-05	0.00944315
255	ImpE2	FBgn0001254	3L:3510973-3512677	long-lived/young	long-lived/old	0.735193	0	NA	NA	1e-04	0.0164785
256	Jon25Bi	FBgn0020906	2L:4954070-4955353	long-lived/young	long-lived/old	664.561	154.537	-2.10445	-5.23245	5e-05	0.00944315
257	Jon25Bii	FBgn0031654	2L:4952249-4953134	long-lived/young	long-lived/old	493.578	87.1958	-2.50095	-6.12594	5e-05	0.00944315
258	Jon65Ai	FBgn0035667	3L:6046683-6047526	long-lived/young	long-lived/old	365.442	104.833	-1.80154	-4.49114	5e-05	0.00944315
259	Jon99Cii	FBgn0003356	3R:25749475-25750333	long-lived/young	long-lived/old	971.324	300.598	-1.69212	-4.0782	1e-04	0.0164785
260	Jon99Fi	FBgn0039778	3R:26314686-26315625	long-lived/young	long-lived/old	654.79	230.376	-1.50704	-3.7233	2e-04	0.028823
261	Lcp65Ag2	FBgn0020637	3L:6126088-6126700	long-lived/young	long-lived/old	2.089	0	NA	NA	3e-04	0.0392668
262	LvpD	FBgn0002569	2R:4341136-4343291	long-lived/young	long-lived/old	4.79084	34.9195	2.86568	4.64397	4e-04	0.04866
263	LvpH	FBgn0002570	2R:4334973-4339404	long-lived/young	long-lived/old	24.116	339.949	3.81726	8.41927	5e-05	0.00944315
264	LysB	FBgn0004425	3L:1207370-1207868	long-lived/young	long-lived/old	334.402	37.7157	-3.14835	-5.52663	5e-05	0.00944315
265	LysD	FBgn0004427	3L:1208424-1232701	long-lived/young	long-lived/old	1671.54	331.447	-2.33433	-4.03391	5e-05	0.00944315
266	Mf	FBgn0038294	3R:10996346-11006143	long-lived/young	long-lived/old	1042.95	261.428	-1.99618	-4.19558	0.00015	0.0229783
267	Mhc	FBgn0264695	2L:16766736-16788766	long-lived/young	long-lived/old	365.363	68.5273	-2.41458	-4.61748	5e-05	0.00944315
268	Mlc1	FBgn0002772	3R:23483284-23485921	long-lived/young	long-lived/old	1015.06	152.967	-2.73027	-6.38947	5e-05	0.00944315
269	Mlc2	FBgn0002773	3R:25997159-26000273	long-lived/young	long-lived/old	1116.08	230.362	-2.27647	-4.6303	5e-05	0.00944315
270	Mlp60A	FBgn0259209	2R:19962535-19965746	long-lived/young	long-lived/old	998.567	285.845	-1.80463	-4.15546	1e-04	0.0164785
271	Mtk	FBgn0014865	2R:11296350-11296621	long-lived/young	long-lived/old	22.9528	2158.21	6.55502	8.44024	0.00035	0.0440011
272	MtnA	FBgn0002868	3R:5609486-5610093	long-lived/young	long-lived/old	1354.69	5065.64	1.90278	4.53462	5e-05	0.00944315
273	Mur18B	FBgn0030999	X:19107288-19108971	long-lived/young	long-lived/old	257.292	973.372	1.91958	4.21175	5e-05	0.00944315
274	Mur2B	FBgn0025390	X:1417932-1553962	long-lived/young	long-lived/old	28.1226	9.51797	-1.563	-3.71636	5e-05	0.00944315
275	NPC1b	FBgn0261675	X:20805979-20810408	long-lived/young	long-lived/old	1.23122	10.087	3.03434	4.38313	1e-04	0.0164785
276	Npc2e	FBgn0051410	3R:5879119-5879982	long-lived/young	long-lived/old	9.46547	152.819	4.01301	5.65443	1e-04	0.0164785
277	Nplp3	FBgn0042201	3L:16311123-16311790	long-lived/young	long-lived/old	1716.85	15.8904	-6.75546	-10.1502	5e-05	0.00944315
278	Osi15	FBgn0037424	3R:2127527-2129375	long-lived/young	long-lived/old	1.85114	0	NA	NA	5e-05	0.00944315
279	Osi20	FBgn0037430	3R:2165818-2167146	long-lived/young	long-lived/old	1.95197	0	NA	NA	5e-05	0.00944315
280	Osi9	FBgn0037416	3R:2085934-2087832	long-lived/young	long-lived/old	1.05459	0	NA	NA	5e-05	0.00944315
281	PGRP-SB1	FBgn0043578	3L:16720398-16721118	long-lived/young	long-lived/old	15.4592	396.066	4.67921	7.66501	5e-05	0.00944315
282	Pepck	FBgn0003067	2R:14424271-14426924	long-lived/young	long-lived/old	76.5454	370.218	2.27399	5.30512	5e-05	0.00944315
283	Prm	FBgn0003149	3L:8725957-8738447	long-lived/young	long-lived/old	166.923	39.0737	-2.09492	-5.01791	5e-05	0.00944315
284	Rya-r44F	FBgn0011286	2R:4747895-4775602	long-lived/young	long-lived/old	7.02646	2.08442	-1.75315	-3.93122	5e-05	0.00944315
285	Sodh-1	FBgn0024289	3R:2878056-2880264	long-lived/young	long-lived/old	28.414	117.67	2.05007	4.64927	5e-05	0.00944315
286	TepII	FBgn0041182	2L:7693799-7701585	long-lived/young	long-lived/old	9.59799	29.7729	1.6332	3.76256	0.00015	0.0229783
287	Tm2	FBgn0004117	3R:11135914-11140920	long-lived/young	long-lived/old	359.688	101.877	-1.81992	-4.33777	5e-05	0.00944315
288	TotA	FBgn0028396	3R:16696757-16697427	long-lived/young	long-lived/old	36.1259	810.642	4.48796	8.12968	5e-05	0.00944315
289	TotC	FBgn0044812	3R:16698709-16699310	long-lived/young	long-lived/old	34.0684	479.369	3.81463	6.83234	5e-05	0.00944315
290	TotM	FBgn0031701	2L:5329856-5330466	long-lived/young	long-lived/old	12.0494	166.853	3.79155	5.74408	5e-05	0.00944315
291	TpnC4	FBgn0033027	2R:1384183-1437059	long-lived/young	long-lived/old	298.636	15.1695	-4.29915	-5.94362	5e-05	0.00944315
292	TpnC41C	FBgn0013348	2R:953795-957715	long-lived/young	long-lived/old	279.848	15.994	-4.12904	-6.77774	5e-05	0.00944315
293	Tsf1	FBgn0022355	X:18281964-18284377	long-lived/young	long-lived/old	125.135	1358.01	3.43994	7.00581	5e-05	0.00944315
294	TwdlD	FBgn0039444	3R:22465747-22466779	long-lived/young	long-lived/old	1.07284	0	NA	NA	3e-04	0.0392668
295	TwdlF	FBgn0037224	3R:72743-74040	long-lived/young	long-lived/old	0.871839	0	NA	NA	0.00015	0.0229783
296	TwdlM	FBgn0039434	3R:22444844-22445953	long-lived/young	long-lived/old	1.95765	0	NA	NA	5e-05	0.00944315
297	TwdlN	FBgn0039441	3R:22457594-22458680	long-lived/young	long-lived/old	1.62865	0	NA	NA	5e-05	0.00944315
298	Unc-89	FBgn0053519	2R:19883065-19901384	long-lived/young	long-lived/old	15.9824	3.81015	-2.06857	-5.07596	5e-05	0.00944315
299	Uro	FBgn0003961	2L:7780084-7781415	long-lived/young	long-lived/old	41.3203	145.853	1.81959	4.40931	5e-05	0.00944315
300	Vm26Aa	FBgn0003979	2L:5959699-5960340	long-lived/young	long-lived/old	4128.5	1056.08	-1.9669	-4.26577	1e-04	0.0164785
301	Vm26Ab	FBgn0003980	2L:5957003-5957628	long-lived/young	long-lived/old	2091.04	632.831	-1.72433	-4.07031	5e-05	0.00944315
302	Vm34Ca	FBgn0003983	2L:13411176-13411631	long-lived/young	long-lived/old	4199.73	1117.6	-1.90989	-4.45976	5e-05	0.00944315
303	Zasp52	FBgn0265991	2R:11650069-11704314	long-lived/young	long-lived/old	164.297	54.6055	-1.58919	-3.40488	3e-04	0.0392668
304	bt	FBgn0005666	4:745029-796707	long-lived/young	long-lived/old	21.2647	6.25894	-1.76447	-4.28527	5e-05	0.00944315
305	dec-1	FBgn0000427	X:7761228-7767255	long-lived/young	long-lived/old	230.866	52.9872	-2.12334	-4.8306	5e-05	0.00944315
306	epsilonTry	FBgn0010425	2R:7232733-7233567	long-lived/young	long-lived/old	1197.84	201.444	-2.57199	-6.18803	5e-05	0.00944315
307	fit	FBgn0038914	3R:17706531-17710176	long-lived/young	long-lived/old	34.4564	241.486	2.80909	4.94249	5e-05	0.00944315
308	fln	FBgn0005633	3L:19982650-19984279	long-lived/young	long-lived/old	214.014	5.12877	-5.38295	-8.23887	5e-05	0.00944315
309	halo	FBgn0001174	2L:1517531-1518184	long-lived/young	long-lived/old	1.4106	0	NA	NA	0.00015	0.0229783
310	l(2)01289	FBgn0010482	2R:2608605-2628149	long-lived/young	long-lived/old	45.1312	12.3132	-1.87392	-4.33553	5e-05	0.00944315
311	thetaTry	FBgn0011555	2R:7229218-7230261	long-lived/young	long-lived/old	154.143	42.2942	-1.86574	-4.30879	0.00035	0.0440011
312	up	FBgn0004169	X:13487609-13496536	long-lived/young	long-lived/old	567.097	160.362	-1.82226	-4.09967	5e-05	0.00944315
313	wupA	FBgn0283471	X:17999585-18010855	long-lived/young	long-lived/old	554.375	173.037	-1.67978	-4.03715	5e-05	0.00944315
314	yellow-g	FBgn0041709	3L:2268826-2272769	long-lived/young	long-lived/old	175.312	49.7066	-1.81842	-4.46297	5e-05	0.00944315
315	yellow-g2	FBgn0035328	3L:2276549-2278038	long-lived/young	long-lived/old	151.969	45.7699	-1.73131	-4.27375	5e-05	0.00944315
316	Acp65Aa	FBgn0020765	3L:6145149-6145845	short-lived/young	long-lived/young	81.5082	280.361	1.78227	4.09164	2e-04	0.028823
317	Amy-p	FBgn0000079	2R:13006210-13007808	short-lived/young	long-lived/young	187.562	68.3552	-1.45625	-3.67987	2e-04	0.028823
318	CG12522	FBgn0036131	3L:11101362-11101776	short-lived/young	long-lived/young	0	10.9015	NA	NA	5e-05	0.00944315
319	CG7203	FBgn0031942	2L:7752167-7753156	short-lived/young	long-lived/young	235.442	758.932	1.6886	4.26455	5e-05	0.00944315
320	Cyp6g1	FBgn0025454	2R:8073167-8077882	short-lived/young	long-lived/young	50.1768	259.228	2.36913	5.73885	5e-05	0.00944315
321	Nplp3	FBgn0042201	3L:16311123-16311790	short-lived/young	long-lived/young	407.868	1716.85	2.07359	5.15624	5e-05	0.00944315
322	TwdlD	FBgn0039444	3R:22465747-22466779	short-lived/young	long-lived/young	0	1.07284	NA	NA	3e-04	0.0392668
323	TwdlM	FBgn0039434	3R:22444844-22445953	short-lived/young	long-lived/young	0	1.95765	NA	NA	5e-05	0.00944315
324	TwdlN	FBgn0039441	3R:22457594-22458680	short-lived/young	long-lived/young	0	1.62865	NA	NA	1e-04	0.0164785
325	Acp65Aa	FBgn0020765	3L:6145149-6145845	short-lived/old	long-lived/old	47.6116	1.7774	-4.74348	-5.42852	3e-04	0.0392668
326	Act79B	FBgn0000045	3L:21978330-21980290	short-lived/old	long-lived/old	210.982	47.0084	-2.16613	-5.38307	5e-05	0.00944315
327	Ama	FBgn0000071	3R:2588314-2590983	short-lived/old	long-lived/old	1.06112	0	NA	NA	5e-05	0.00944315
328	CG32073	FBgn0052073	3L:11100107-11100476	short-lived/old	long-lived/old	0	5.89669	NA	NA	1e-04	0.0164785
329	CG34172	FBgn0085201	2L:2192524-2193010	short-lived/old	long-lived/old	404.525	47.6394	-3.086	-4.54501	0.00035	0.0440011
330	CG4000	FBgn0038820	3R:16501943-16503074	short-lived/old	long-lived/old	140.87	37.1904	-1.92137	-4.23736	3e-04	0.0392668
331	CG4461	FBgn0035982	3L:9368529-9369393	short-lived/old	long-lived/old	120.496	28.0813	-2.1013	-4.17499	0.00035	0.0440011
332	CG6639	FBgn0032638	2L:17452923-17458775	short-lived/old	long-lived/old	126.707	38.6859	-1.71161	-3.99954	1e-04	0.0164785
333	CG9090	FBgn0034497	2R:16166560-16168629	short-lived/old	long-lived/old	104.866	23.6735	-2.1472	-4.62462	2e-04	0.028823
334	Hsp22	FBgn0001223	3L:9365821-9368064	short-lived/old	long-lived/old	430.632	111.658	-1.94737	-4.64231	5e-05	0.00944315
335	IM1	FBgn0034329	2R:14271456-14271883	short-lived/old	long-lived/old	1640.39	571.186	-1.52201	-3.82229	0.00035	0.0440011
336	Ir75a	FBgn0036757	3L:17808761-17811021	short-lived/old	long-lived/old	0	0.471503	NA	NA	2e-04	0.028823
337	Jon25Bii	FBgn0031654	2L:4952249-4953134	short-lived/old	long-lived/old	266.086	87.1958	-1.60956	-4.02218	5e-05	0.00944315
338	Nplp3	FBgn0042201	3L:16311123-16311790	short-lived/old	long-lived/old	232.242	15.8904	-3.8694	-5.80439	5e-05	0.00944315
339	TotC	FBgn0044812	3R:16698709-16699310	short-lived/old	long-lived/old	1571.63	479.369	-1.71305	-4.20436	5e-05	0.00944315
340	epsilonTry	FBgn0010425	2R:7232733-7233567	short-lived/old	long-lived/old	610.524	201.444	-1.59967	-4.0373	1e-04	0.0164785
