# Supplementary material for: Genetic analysis of variation in lifespan using a multiparental advanced intercross Drosophila mapping population
Source: BMC Genet. 2016 Aug 2;17:113. doi: 10.1186/s12863-016-0419-9 (PMC4970266; doi:10.1186/s12863-016-0419-9)
Supplement: Additional file 10: Table S6. — Differentially expressed genes in heads. Table includes all genes surviving a genomewide FDR threshold of 5 %. Refer to the legend for Additional file 9: Table S5 for details of the columns. (TXT 197 kb) [file 12863_2016_419_MOESM10_ESM.txt]

	Gene	FBgn	Position	Sample1	Sample2	FPKM1	FPKM2	FoldChange.Log2	TestStat	Pval	Qval
1	26-29-p	FBgn0250848	3L:13987334-13989678	young	old	93.0143	151.604	0.70478	1.29376	0.0012	0.00919686
2	5-HT1A	FBgn0004168	2R:14954663-15009463	young	old	7.74171	4.61009	-0.747858	-1.29264	0.00245	0.0164411
3	5-HT2	FBgn0087012	3R:438596-459026	young	old	23.1447	11.4131	-1.01998	-1.91965	5e-05	0.000618758
4	A3-3	FBgn0028550	X:1136772-1168682	young	old	6.42235	9.63949	0.585856	1.11432	0.00585	0.0329979
5	AP-2	FBgn0261953	3L:21591957-21606453	young	old	7.30029	3.81771	-0.935247	-1.31486	0.0029	0.0188645
6	AP-2sigma	FBgn0043012	3R:17094930-17095799	young	old	171.413	91.8292	-0.900455	-1.70229	5e-05	0.000618758
7	AP-50	FBgn0263351	3R:18288152-18290325	young	old	78.9875	36.3895	-1.1181	-2.13341	5e-05	0.000618758
8	AQP	FBgn0033807	2R:9099836-9102005	young	old	18.7388	5.1221	-1.87122	-2.182	5e-05	0.000618758
9	ATPCL	FBgn0020236	2R:11879914-11895160	young	old	80.8643	157.427	0.961112	1.3525	0.0015	0.0111039
10	ATPsyn-Cf6	FBgn0016119	3R:19180972-19181782	young	old	1593.02	819.596	-0.958778	-1.63984	5e-05	0.000618758
11	ATPsyn-b	FBgn0019644	3L:9723076-9724324	young	old	830.073	366.409	-1.17978	-1.87312	5e-05	0.000618758
12	ATPsyn-beta	FBgn0010217	4:1052439-1055175	young	old	2834.4	1333.67	-1.08764	-1.30454	0.00115	0.00886935
13	ATPsyn-d	FBgn0016120	3R:14920719-14921792	young	old	1290.95	638.434	-1.01583	-1.68721	2e-04	0.00208188
14	ATPsyn-gamma	FBgn0020235	3R:25573425-25574858	young	old	821.526	341.528	-1.2663	-2.09481	5e-05	0.000618758
15	Aac11	FBgn0027885	2L:17475490-17477886	young	old	84.0283	56.1878	-0.580617	-1.10293	0.0069	0.0373664
16	Aats-asp	FBgn0002069	2R:8767823-8770675	young	old	49.4771	80.6616	0.70512	1.33543	0.00115	0.00886935
17	Aats-his	FBgn0027087	X:18409431-18414480	young	old	13.5927	24.6801	0.860513	1.4096	0.0012	0.00919686
18	Aats-trp	FBgn0010803	3R:5089538-5092670	young	old	17.5271	27.133	0.630458	1.12227	0.0056	0.0317344
19	Aats-tyr	FBgn0027080	3L:16410446-16412395	young	old	66.1254	42.3147	-0.644046	-1.23704	0.0025	0.0167192
20	Ac3	FBgn0023416	2L:21632598-21647967	young	old	19.855	11.4651	-0.792253	-1.51529	0.00015	0.00164377
21	AcCoAS	FBgn0012034	3L:21264305-21273343	young	old	428.813	831.531	0.955421	1.20106	0.0045	0.0268078
22	Acon	FBgn0010100	2L:21168355-21173017	young	old	431.685	198.286	-1.1224	-1.67014	5e-05	0.000618758
23	Acox57D-p	FBgn0034628	2R:17273858-17276788	young	old	12.0869	20.3075	0.74857	1.22212	0.0019	0.0134529
24	Acp1	FBgn0014454	2L:7740551-7741542	young	old	265.576	0.365533	-9.50491	-7.02758	5e-05	0.000618758
25	Acp65Aa	FBgn0020765	3L:6145149-6145845	young	old	22.7273	2.42486	-3.22845	-2.03509	0.00035	0.00330503
26	Act79B	FBgn0000045	3L:21978330-21980290	young	old	65.2792	10.3633	-2.65514	-3.95461	5e-05	0.000618758
27	Act87E	FBgn0000046	3R:9251706-9253811	young	old	147.273	51.7495	-1.50888	-2.72603	5e-05	0.000618758
28	Act88F	FBgn0000047	3R:11265709-11267895	young	old	8.89454	1.63399	-2.44452	-2.13691	5e-05	0.000618758
29	Actn	FBgn0000667	X:1919148-1936344	young	old	64.1273	24.9197	-1.36365	-2.04228	5e-05	0.000618758
30	Adgf-A	FBgn0036752	3L:17744817-17757253	young	old	21.3629	13.6117	-0.650264	-1.08379	0.0084	0.0434876
31	Adgf-C	FBgn0038173	3R:9532478-9534854	young	old	23.0579	6.69562	-1.78397	-2.75014	5e-05	0.000618758
32	Adk1	FBgn0022709	3L:12193495-12197182	young	old	128.09	77.945	-0.716634	-1.34629	0.00125	0.00952028
33	Ahcy13	FBgn0014455	X:15344294-15346683	young	old	42.9235	170.389	1.989	3.39821	5e-05	0.000618758
34	Akt1	FBgn0010379	3R:11924937-11930239	young	old	8.68331	15.0347	0.791978	1.47893	4e-04	0.00369149
35	Alk	FBgn0040505	2R:12513589-12525279	young	old	7.62972	5.20072	-0.55292	-1.0594	0.0074	0.0395693
36	Alr	FBgn0031068	X:19642951-19644204	young	old	14.8841	28.11	0.917313	1.43396	0.00055	0.00479482
37	Amy-d	FBgn0000078	2R:13012266-13013887	young	old	0.870321	23.7795	4.77203	4.28956	5e-05	0.000618758
38	Amy-p	FBgn0000079	2R:13006210-13007808	young	old	0.616807	43.6034	6.14348	3.9461	5e-05	0.000618758
39	Ance-5	FBgn0035076	2R:20776150-20778545	young	old	29.0273	76.2809	1.39391	2.58588	5e-05	0.000618758
40	Anxb11	FBgn0030749	X:16309101-16316249	young	old	48.588	100.822	1.05314	1.95255	5e-05	0.000618758
41	Aplip1	FBgn0040281	3L:1196320-1199339	young	old	63.815	33.3653	-0.935547	-1.74671	5e-05	0.000618758
42	Aprt	FBgn0000109	3L:1883891-1884885	young	old	31.923	50.5242	0.662376	1.12032	0.00515	0.0298248
43	Arc1	FBgn0033926	2R:10245427-10247799	young	old	30.3187	581.901	4.2625	5.74097	5e-05	0.000618758
44	Arc2	FBgn0033928	2R:10248808-10250330	young	old	8.48344	63.8933	2.91294	4.00373	5e-05	0.000618758
45	Arc42	FBgn0038742	3R:15703469-15705034	young	old	32.4259	49.8923	0.621672	1.13671	0.00485	0.0284246
46	Argk	FBgn0000116	3L:9041961-9059127	young	old	959.678	415.756	-1.20681	-1.46762	2e-04	0.00208188
47	Asph	FBgn0034075	2R:11997989-12004499	young	old	39.0001	17.5803	-1.14952	-2.07105	5e-05	0.000618758
48	Ast	FBgn0015905	3R:20586251-20590780	young	old	33.883	54.8898	0.695979	1.29118	0.00155	0.0114134
49	Atg13	FBgn0261108	3R:4175523-4178539	young	old	11.8922	18.2906	0.62108	1.15065	0.00495	0.0289585
50	Atpalpha	FBgn0002921	3R:16774435-16801022	young	old	422.625	185.748	-1.18603	-1.56236	0.00025	0.00250102
51	AttA	FBgn0012042	2R:10634866-10635699	young	old	33.1307	2521.66	6.25006	6.56298	5e-05	0.000618758
52	AttB	FBgn0041581	2R:10636727-10640774	young	old	25.0807	1206.38	5.58797	3.33703	0.00015	0.00164377
53	AttC	FBgn0041579	2R:9281209-9286873	young	old	17.5273	6691.41	8.57657	7.80349	5e-05	0.000618758
54	Axs	FBgn0000152	X:16574121-16577928	young	old	16.4817	9.92912	-0.731126	-1.29015	0.00225	0.0153201
55	Baldspot	FBgn0260960	3L:16641919-16654727	young	old	76.0586	122.08	0.682649	1.14925	0.0063	0.0348912
56	Bap60	FBgn0025463	X:13051477-13053611	young	old	10.8643	17.122	0.656262	1.08328	0.00575	0.0325278
57	Bgb	FBgn0013753	3L:1639686-1640952	young	old	49.6225	24.9212	-0.993622	-1.8308	5e-05	0.000618758
58	Bili	FBgn0039282	3R:20957011-20962431	young	old	12.4366	6.91602	-0.846577	-1.53624	2e-04	0.00208188
59	Bin1	FBgn0024491	3R:12006741-12012615	young	old	20.3353	53.2716	1.38938	1.48164	0.00135	0.0101708
60	Buffy	FBgn0040491	2R:7566977-7576264	young	old	30.3782	19.4263	-0.64503	-1.0792	0.0086	0.0443818
61	Bzd	FBgn0011566	X:2498223-2502700	young	old	23.9631	12.9061	-0.892758	-1.14861	0.00545	0.0311192
62	CG10026	FBgn0032785	2L:19454255-19457726	young	old	11.7682	31.044	1.39942	2.11817	5e-05	0.000618758
63	CG10073	FBgn0034440	2R:15269120-15272470	young	old	0.813207	9.24895	3.5076	3.23479	5e-05	0.000618758
64	CG10082	FBgn0034644	2R:17533682-17544944	young	old	67.215	38.2053	-0.815009	-1.46622	0.00035	0.00330503
65	CG10126	FBgn0038088	3R:8681259-8684939	young	old	51.7653	173.563	1.7454	3.0411	5e-05	0.000618758
66	CG10131	FBgn0033949	2R:10517417-10518526	young	old	9.21881	27.8806	1.59661	2.22233	5e-05	0.000618758
67	CG10178	FBgn0032684	2L:18509571-18513481	young	old	41.2616	17.3368	-1.25097	-2.23442	5e-05	0.000618758
68	CG10184	FBgn0039094	3R:19428228-19431209	young	old	19.8019	75.0989	1.92316	3.33139	5e-05	0.000618758
69	CG10186	FBgn0032797	2L:19508952-19517201	young	old	309.515	96.1966	-1.68595	-2.01479	5e-05	0.000618758
70	CG10188	FBgn0032796	2L:19502333-19508760	young	old	11.7089	6.24625	-0.906543	-1.64254	0.00015	0.00164377
71	CG10211	FBgn0032685	2L:18517492-18531782	young	old	9.62739	4.3635	-1.14166	-1.93801	5e-05	0.000618758
72	CG10219	FBgn0039112	3R:19584062-19586318	young	old	435.271	164.044	-1.40783	-2.46876	5e-05	0.000618758
73	CG10237	FBgn0032783	2L:19435843-19441278	young	old	230.527	107.508	-1.1005	-2.02687	5e-05	0.000618758
74	CG10251	FBgn0043005	3R:19522103-19524749	young	old	9.27932	4.64146	-0.999442	-1.39042	0.00075	0.00623234
75	CG10320	FBgn0034645	2R:17545579-17547508	young	old	882.906	447.348	-0.980862	-1.7574	5e-05	0.000618758
76	CG10326	FBgn0038453	3R:12469326-12472711	young	old	62.5373	38.665	-0.693688	-1.12662	0.00625	0.0347325
77	CG10332	FBgn0067903	2R:19488436-19489296	young	old	0.740934	1297.25	10.7738	8.16681	5e-05	0.000618758
78	CG10340	FBgn0022344	3R:12439133-12440109	young	old	91.5197	55.5226	-0.721008	-1.36183	9e-04	0.00726849
79	CG10345	FBgn0027562	3R:12420135-12430510	young	old	33.9058	11.8614	-1.51526	-2.58964	5e-05	0.000618758
80	CG10348	FBgn0032707	2L:18714614-18731419	young	old	1.59011	0.639238	-1.3147	-1.2189	0.00275	0.0180815
81	CG10361	FBgn0036208	3L:11792043-11793956	young	old	13.016	36.4408	1.48526	2.4264	5e-05	0.000618758
82	CG10383	FBgn0032699	2L:18689580-18695422	young	old	15.7181	35.9887	1.19512	2.12003	5e-05	0.000618758
83	CG1041	FBgn0037440	3R:2194675-2199747	young	old	24.6008	42.9155	0.802797	1.28325	0.002	0.0139088
84	CG10426	FBgn0036273	3L:12270792-12274576	young	old	9.79951	4.70935	-1.05718	-1.70174	5e-05	0.000618758
85	CG10445	FBgn0037531	3R:3742320-3745833	young	old	0.181013	0.812234	2.1658	1.61847	3e-04	0.00290595
86	CG10467	FBgn0035679	3L:6085287-6087836	young	old	9.6591	20.1988	1.06431	1.53599	4e-04	0.00369149
87	CG10483	FBgn0035649	3L:5911004-5914398	young	old	26.9753	9.7281	-1.47141	-2.55071	5e-05	0.000618758
88	CG10514	FBgn0039312	3R:21104145-21105541	young	old	14.8391	9.10374	-0.704872	-1.01643	0.009	0.0460566
89	CG10527	FBgn0034583	2R:16957567-16960290	young	old	31.7558	73.1423	1.20368	2.03436	5e-05	0.000618758
90	CG10621	FBgn0032726	2L:18952205-18954425	young	old	136.754	463.367	1.76057	2.80169	5e-05	0.000618758
91	CG10623	FBgn0032727	2L:18955480-18957169	young	old	33.7214	19.3063	-0.804591	-1.44881	2e-04	0.00208188
92	CG10630	FBgn0035608	3L:5490622-5492058	young	old	0.146905	1.04352	2.82851	1.54761	0.004	0.02441
93	CG10631	FBgn0032817	2L:19742813-19756867	young	old	5.38165	3.50376	-0.619147	-1.16614	0.00475	0.0279729
94	CG10638	FBgn0036290	3L:12491503-12494411	young	old	41.9665	108.751	1.37372	2.2375	5e-05	0.000618758
95	CG10657	FBgn0036289	3L:12484924-12490298	young	old	49.8281	22.3353	-1.15763	-2.07863	5e-05	0.000618758
96	CG10664	FBgn0032833	2L:19958706-19960004	young	old	1827.36	847.812	-1.10794	-1.76943	5e-05	0.000618758
97	CG10680	FBgn0032836	2L:19964172-19965493	young	old	437.075	742.473	0.764458	1.13358	0.00365	0.0226853
98	CG10713	FBgn0036360	3L:13421938-13428329	young	old	5.08935	2.46245	-1.04739	-1.28908	0.00315	0.0201287
99	CG10731	FBgn0034081	2R:12030654-12037121	young	old	24.2622	13.9068	-0.802916	-1.1242	0.0077	0.0407054
100	CG10741	FBgn0036373	3L:13479903-13495504	young	old	1.90509	5.06905	1.41185	1.51345	0.00085	0.0069335
101	CG10799	FBgn0033821	2R:9145390-9145997	young	old	152.632	384.215	1.33186	2.40047	5e-05	0.000618758
102	CG10804	FBgn0029663	X:3370708-3376355	young	old	11.1288	4.44675	-1.32348	-2.29951	5e-05	0.000618758
103	CG10814	FBgn0033830	2R:9263475-9265219	young	old	0.552096	39.7592	6.17022	4.2546	5e-05	0.000618758
104	CG10824	FBgn0038865	3R:16966462-17038409	young	old	10.0458	39.9282	1.99081	1.59377	0.00095	0.00759689
105	CG10830	FBgn0038839	3R:16720173-16723042	young	old	63.2995	26.3535	-1.2642	-2.32956	5e-05	0.000618758
106	CG10882	FBgn0262126	2L:2231776-2236826	young	old	12.2892	18.4025	0.582506	1.10743	0.006	0.0335725
107	CG1090	FBgn0037238	3R:185509-192577	young	old	12.1155	7.36659	-0.717789	-1.27529	0.00235	0.0159012
108	CG10916	FBgn0034312	2R:14061175-14062195	young	old	17.1713	38.2874	1.15687	1.86375	5e-05	0.000618758
109	CG1092	FBgn0037228	3R:92675-94166	young	old	16.5054	50.5357	1.61437	2.64602	5e-05	0.000618758
110	CG10932	FBgn0029969	X:7781299-7782785	young	old	49.3838	84.6185	0.776937	1.42928	5e-04	0.00444627
111	CG10936	FBgn0034253	2R:13492455-13526639	young	old	2.81886	0.376065	-2.90606	-2.02601	0.0065	0.0356751
112	CG10947	FBgn0032857	2L:20385292-20399394	young	old	23.3122	6.06719	-1.94199	-3.26567	5e-05	0.000618758
113	CG10960	FBgn0036316	3L:12817981-12836205	young	old	78.276	190.708	1.28472	2.15732	5e-05	0.000618758
114	CG10962	FBgn0030073	X:8801100-8947352	young	old	14.196	62.8808	2.14713	1.60867	0.00355	0.0221625
115	CG11015	FBgn0031830	2L:6557799-6559308	young	old	708.617	351.412	-1.01184	-1.78691	5e-05	0.000618758
116	CG11034	FBgn0031741	2L:5805478-5808858	young	old	2.64122	8.66319	1.71369	1.97146	5e-05	0.000618758
117	CG11044	FBgn0034484	2R:16119335-16122438	young	old	6.8916	3.64346	-0.919527	-1.21803	0.00285	0.0186261
118	CG11050	FBgn0031836	2L:6611022-6617064	young	old	138.357	71.2696	-0.95704	-1.72457	5e-05	0.000618758
119	CG11063	FBgn0030530	X:13720362-13724347	young	old	2.18298	4.18597	0.939263	1.13058	0.00865	0.0445457
120	CG11089	FBgn0039241	3R:20702789-20720327	young	old	82.9745	416.654	2.32811	3.38282	5e-05	0.000618758
121	CG11099	FBgn0034485	2R:16123739-16126904	young	old	47.9313	23.1237	-1.0516	-1.71766	5e-05	0.000618758
122	CG11120	FBgn0039250	3R:20748167-20750882	young	old	0.62405	1.93002	1.62888	1.56751	3e-04	0.00290595
123	CG11122	FBgn0030266	X:11006427-11017631	young	old	0.339321	0.832694	1.29513	1.37194	9e-04	0.00726849
124	CG11155	FBgn0039927	4:1147232-1156547	young	old	124.491	69.8717	-0.833261	-1.45661	5e-04	0.00444627
125	CG11191	FBgn0033249	2R:3888153-3889625	young	old	24.9206	14.4169	-0.78958	-1.29818	0.00155	0.0114134
126	CG11198	FBgn0033246	2R:3861619-3874729	young	old	75.9488	157.997	1.0568	1.55823	5e-05	0.000618758
127	CG11206	FBgn0034720	2R:18220630-18260610	young	old	29.4584	18.4902	-0.67192	-1.26134	0.0024	0.0161946
128	CG11211	FBgn0033067	2R:2068423-2069131	young	old	209.534	26.074	-3.0065	-4.36846	5e-05	0.000618758
129	CG11221	FBgn0031855	2L:6742507-6755686	young	old	7.35388	2.92466	-1.33024	-1.75741	5e-05	0.000618758
130	CG11236	FBgn0031860	2L:6803032-6804372	young	old	49.8212	82.6641	0.730501	1.3186	0.00115	0.00886935
131	CG11242	FBgn0034451	2R:15372998-15374340	young	old	22.443	37.6911	0.74796	1.32029	0.00105	0.0082679
132	CG1129	FBgn0037279	3R:639057-641747	young	old	16.9132	27.9993	0.727243	1.30476	0.00205	0.0141858
133	CG11293	FBgn0265052	2R:19573201-19575503	young	old	64.8928	14.9481	-2.1181	-3.32805	5e-05	0.000618758
134	CG11294	FBgn0030058	X:8586075-8587587	young	old	8.14109	2.96369	-1.45783	-1.44276	0.0017	0.0123228
135	CG11309	FBgn0037070	3L:21295375-21297562	young	old	76.9972	124.977	0.698788	1.28859	0.0018	0.012942
136	CG11317	FBgn0039816	3R:26916428-26923040	young	old	37.5786	21.0172	-0.83834	-1.57971	1e-04	0.00115824
137	CG11319	FBgn0031835	2L:6568389-6601066	young	old	8.55965	5.12778	-0.739218	-1.29343	0.00155	0.0114134
138	CG11353	FBgn0035557	3L:4533171-4539281	young	old	1.13348	2.99974	1.40408	1.41999	0.00245	0.0164411
139	CG11357	FBgn0035558	3L:4542128-4553458	young	old	17.9622	11.0255	-0.704118	-1.26452	0.0026	0.0172814
140	CG1136	FBgn0035490	3L:4046610-4059665	young	old	16.2663	10.4753	-0.634891	-1.09253	0.00635	0.035029
141	CG11378	FBgn0040364	X:1065461-1066775	young	old	48.8523	27.0783	-0.85129	-1.49271	2e-04	0.00208188
142	CG11380	FBgn0040359	X:1085443-1090705	young	old	3.28306	0.0700873	-5.54974	-3.58827	5e-05	0.000618758
143	CG11388	FBgn0034959	2R:19909895-19911507	young	old	103.067	38.8894	-1.40614	-2.6726	5e-05	0.000618758
144	CG11395	FBgn0034200	2R:13024745-13026337	young	old	199.462	390.909	0.970718	1.57269	5e-05	0.000618758
145	CG11400	FBgn0034198	2R:13021661-13022357	young	old	142.515	255.904	0.844486	1.49977	0.00015	0.00164377
146	CG11426	FBgn0037166	3L:22463657-22466609	young	old	9.91693	21.8934	1.14253	1.74933	5e-05	0.000618758
147	CG1143	FBgn0035359	3L:2645375-2646605	young	old	28.0316	13.9266	-1.00921	-1.58593	0.00015	0.00164377
148	CG11437	FBgn0037165	3L:22461963-22462960	young	old	1.19488	0.204022	-2.55007	-1.25671	0.0093	0.0471715
149	CG11489	FBgn0025702	3L:22267108-22277436	young	old	14.1541	9.42962	-0.58595	-1.0958	0.00755	0.0401078
150	CG11501	FBgn0039666	3R:25319573-25319987	young	old	4.40364	32.1524	2.86816	2.17899	0.00015	0.00164377
151	CG11550	FBgn0039864	3R:27503948-27505602	young	old	154.855	75.0075	-1.04581	-1.85685	5e-05	0.000618758
152	CG11576	FBgn0039882	3R:27632587-27635907	young	old	29.0688	19.6005	-0.568583	-1.06025	0.00765	0.0405068
153	CG11577	FBgn0036847	3L:19087989-19089326	young	old	21.8614	35.181	0.686413	1.2463	0.00235	0.0159012
154	CG11594	FBgn0035484	3L:4021438-4026009	young	old	67.7849	139.313	1.0393	1.66519	2e-04	0.00208188
155	CG11652	FBgn0036194	3L:11686978-11690086	young	old	19.4558	32.7219	0.750057	1.35461	0.00145	0.0108075
156	CG11655	FBgn0030638	X:15347517-15356368	young	old	6.72576	16.3373	1.2804	1.63442	2e-04	0.00208188
157	CG11658	FBgn0036196	3L:11693187-11701663	young	old	26.7074	12.8817	-1.05191	-1.85921	5e-05	0.000618758
158	CG11671	FBgn0037562	3R:4113660-4114340	young	old	0.5152	7.23826	3.81244	2.36366	2e-04	0.00208188
159	CG11739	FBgn0037239	3R:204385-206932	young	old	196.541	300.056	0.610403	1.09551	0.00955	0.0483141
160	CG11752	FBgn0030292	X:11244031-11244527	young	old	376.642	148.178	-1.34586	-2.54534	5e-05	0.000618758
161	CG11790	FBgn0039265	3R:20873421-20875177	young	old	77.6353	122.739	0.660813	1.24914	0.0018	0.012942
162	CG11796	FBgn0036992	3L:20429356-20432968	young	old	88.918	224.228	1.33442	2.22982	5e-05	0.000618758
163	CG11825	FBgn0033519	2R:6307918-6308572	young	old	2.5425	14.0252	2.4637	2.0659	0.00015	0.00164377
164	CG11835	FBgn0031264	2L:560793-563303	young	old	3.55757	1.16827	-1.60653	-1.6497	6e-04	0.00516159
165	CG11841	FBgn0039628	3R:24876777-24877989	young	old	93.5204	215.212	1.2024	2.12598	5e-05	0.000618758
166	CG11842	FBgn0039629	3R:24878401-24879635	young	old	61.2422	99.4477	0.699412	1.25341	0.0023	0.0156061
167	CG11843	FBgn0039630	3R:24880243-24881559	young	old	1.98291	20.5392	3.37269	2.79719	5e-05	0.000618758
168	CG11851	FBgn0039293	3R:21047314-21049840	young	old	6.14356	10.1297	0.721439	1.13024	0.00635	0.035029
169	CG11852	FBgn0039297	3R:21063346-21064617	young	old	11.5992	6.14641	-0.916205	-1.07871	0.0072	0.0387119
170	CG11874	FBgn0039634	3R:24934774-24938542	young	old	25.8192	16.8397	-0.616583	-1.17765	0.0038	0.0233647
171	CG11878	FBgn0039310	3R:21099558-21100960	young	old	0.114455	1.28904	3.49345	1.77683	0.00125	0.00952028
172	CG11883	FBgn0033538	2R:6505168-6528718	young	old	17.0122	8.98661	-0.920723	-1.66356	5e-05	0.000618758
173	CG11892	FBgn0039313	3R:21107269-21108964	young	old	6.01417	2.49411	-1.26984	-1.39406	0.002	0.0139088
174	CG11893	FBgn0039316	3R:21115610-21117088	young	old	12.1124	115.029	3.24744	5.17244	5e-05	0.000618758
175	CG11897	FBgn0039644	3R:24983846-24990694	young	old	8.50705	14.2343	0.742642	1.39544	8e-04	0.00660287
176	CG11899	FBgn0014427	3R:25026173-25028247	young	old	173.708	524.862	1.59528	2.62313	5e-05	0.000618758
177	CG11909	FBgn0261575	3R:21165973-21172634	young	old	31.1505	296.088	3.2487	3.45811	5e-05	0.000618758
178	CG11910	FBgn0039332	3R:21173089-21298778	young	old	64.7738	22.6467	-1.51611	-2.06178	5e-05	0.000618758
179	CG11919	FBgn0033564	2R:6767457-6772441	young	old	82.5008	203.336	1.30139	2.00743	5e-05	0.000618758
180	CG11951	FBgn0039656	3R:25061085-25064394	young	old	8.56455	27.2837	1.67159	2.78522	5e-05	0.000618758
181	CG12012	FBgn0035444	3L:3376756-3377687	young	old	61.6663	100.738	0.708057	1.33699	0.00095	0.00759689
182	CG12024	FBgn0035283	3L:1857166-1859047	young	old	36.7776	24.3481	-0.595015	-1.07826	0.00825	0.0428701
183	CG12026	FBgn0262624	3L:1885658-1891470	young	old	2.4177	0.505478	-2.25791	-1.71503	1e-04	0.00115824
184	CG12030	FBgn0035147	3L:648516-651313	young	old	39.2869	77.7336	0.984491	1.68038	5e-05	0.000618758
185	CG12038	FBgn0035179	3L:993987-995703	young	old	32.5443	16.5009	-0.979858	-1.71141	5e-05	0.000618758
186	CG12079	FBgn0266582	3L:3158489-3159573	young	old	288.414	152.153	-0.922623	-1.68727	5e-05	0.000618758
187	CG1208	FBgn0037386	3R:1655783-1664504	young	old	17.7298	9.41681	-0.912866	-1.47748	0.00035	0.00330503
188	CG12082	FBgn0035402	3L:3145404-3148358	young	old	5.36788	9.358	0.801847	1.19471	0.00145	0.0108075
189	CG12090	FBgn0035227	3L:1523411-1534034	young	old	23.228	36.3662	0.646733	1.12357	0.0073	0.0391203
190	CG12118	FBgn0030101	X:9087974-9090494	young	old	51.6597	30.0009	-0.784035	-1.39014	6e-04	0.00516159
191	CG12119	FBgn0030102	X:9100152-9104580	young	old	4.55121	2.18048	-1.06161	-1.13526	0.00635	0.035029
192	CG12171	FBgn0037354	3R:1459345-1461346	young	old	33.7029	77.307	1.19773	2.14755	5e-05	0.000618758
193	CG12194	FBgn0031636	2L:4839218-4841465	young	old	55.5584	34.0241	-0.70745	-1.33846	0.00145	0.0108075
194	CG12203	FBgn0031021	X:19386455-19388434	young	old	266.096	129.542	-1.03853	-1.91277	5e-05	0.000618758
195	CG12206	FBgn0029662	X:3359769-3368553	young	old	0.987524	0.103445	-3.25495	-1.76365	5e-05	0.000618758
196	CG12213	FBgn0260742	3R:7791011-7793236	young	old	29.6471	19.3715	-0.613954	-1.15283	0.0053	0.0304407
197	CG12214	FBgn0265512	2R:6029844-6079899	young	old	87.8087	43.3982	-1.01673	-1.56671	2e-04	0.00208188
198	CG12224	FBgn0037974	3R:7806553-7807743	young	old	3.79721	10.3922	1.45249	1.37558	4e-04	0.00369149
199	CG12256	FBgn0038002	3R:8051003-8052061	young	old	1.62111	57.9812	5.16053	4.64704	5e-05	0.000618758
200	CG12268	FBgn0039131	3R:19769349-19774141	young	old	4.05339	12.9477	1.6755	2.12468	5e-05	0.000618758
201	CG12269	FBgn0038665	3R:14804022-14804531	young	old	276.359	129.092	-1.09814	-1.86973	5e-05	0.000618758
202	CG12355	FBgn0040805	3L:15486063-15491155	young	old	94.0824	56.4599	-0.736698	-1.16479	0.0052	0.0300253
203	CG12400	FBgn0031505	2L:3145124-3145719	young	old	739.125	396.015	-0.900263	-1.69437	5e-05	0.000618758
204	CG12402	FBgn0038202	3R:9930594-9933878	young	old	7.30068	4.49435	-0.699919	-1.10083	0.00665	0.0363553
205	CG12483	FBgn0040688	3L:97618-98371	young	old	7.87589	0.606751	-3.69827	-2.26105	0.00035	0.00330503
206	CG12484	FBgn0086604	2R:16311839-16366459	young	old	11.8306	7.38893	-0.679081	-1.17404	0.0051	0.0295879
207	CG12520	FBgn0036324	3L:12894474-12895674	young	old	1.28538	3.96262	1.62426	1.28215	0.006	0.0335725
208	CG12560	FBgn0031974	2L:8008320-8009477	young	old	19.2329	35.1332	0.869258	1.46353	4e-04	0.00369149
209	CG1265	FBgn0035517	3L:4254773-4259152	young	old	84.8395	46.6468	-0.862959	-1.30518	0.00225	0.0153201
210	CG1268	FBgn0035521	3L:4262699-4263464	young	old	348.44	156.24	-1.15715	-1.93647	5e-05	0.000618758
211	CG1275	FBgn0035321	3L:2252743-2257409	young	old	188.591	106.726	-0.821341	-1.56082	2e-04	0.00208188
212	CG12766	FBgn0035476	3L:3938623-3940084	young	old	2.19614	8.10136	1.88319	1.5747	9e-04	0.00726849
213	CG12795	FBgn0031535	2L:3452450-3453596	young	old	35.1647	22.6778	-0.63285	-1.06002	0.00745	0.0397279
214	CG12851	FBgn0035086	2R:20836169-20842004	young	old	6.36497	3.7713	-0.75509	-1.3259	0.00095	0.00759689
215	CG12858	FBgn0033958	2R:10627870-10632834	young	old	39.1652	19.3613	-1.01639	-1.91677	5e-05	0.000618758
216	CG12859	FBgn0033961	2R:10644025-10645334	young	old	390.586	193.939	-1.01004	-1.67648	1e-04	0.00115824
217	CG12868	FBgn0033945	2R:10492051-10492840	young	old	22.9753	71.4757	1.63737	2.74661	5e-05	0.000618758
218	CG12896	FBgn0033521	2R:6314384-6315418	young	old	4.13238	12.6318	1.61202	1.51704	2e-04	0.00208188
219	CG12994	FBgn0040877	X:17316352-17338027	young	old	13.918	3.85657	-1.85156	-2.00827	5e-05	0.000618758
220	CG13041	FBgn0036605	3L:16312053-16312621	young	old	4.09033	0	NA	NA	5e-05	0.000618758
221	CG13044	FBgn0036599	3L:16295590-16296260	young	old	14.3389	0	NA	NA	5e-05	0.000618758
222	CG13056	FBgn0040794	3L:16326412-16326882	young	old	52.5235	0.535093	-6.61703	-4.20948	5e-04	0.00444627
223	CG13067	FBgn0036589	3L:16264401-16265018	young	old	53.1324	11.1128	-2.25737	-2.6136	5e-05	0.000618758
224	CG13077	FBgn0032810	2L:19565862-19567359	young	old	66.6604	130.419	0.968254	1.74023	5e-05	0.000618758
225	CG13086	FBgn0032770	2L:19364393-19365397	young	old	31.9002	67.3916	1.079	1.65728	2e-04	0.00208188
226	CG13108	FBgn0032100	2L:9164234-9166543	young	old	22.2121	9.90085	-1.16572	-1.12739	0.00935	0.0474005
227	CG1315	FBgn0033744	3R:2466953-2470156	young	old	17.9865	30.4006	0.757185	1.26324	0.00265	0.0175421
228	CG13165	FBgn0261611	2R:8167277-8185752	young	old	5.45253	2.5853	-1.0766	-1.32244	0.00435	0.0260413
229	CG13168	FBgn0033705	2R:8141496-8143197	young	old	2.0655	0.730484	-1.49957	-1.24587	0.0054	0.0308879
230	CG13183	FBgn0033667	2R:7791827-7800280	young	old	1.44992	0.392247	-1.88613	-1.51738	0.00165	0.011996
231	CG13226	FBgn0033594	2R:7131794-7132508	young	old	0.304412	2.26103	2.89289	1.56958	0.00225	0.0153201
232	CG13229	FBgn0033579	2R:7027373-7031176	young	old	8.76404	4.90309	-0.837905	-1.09142	0.0073	0.0391203
233	CG13248	FBgn0036984	3L:20400200-20403669	young	old	24.5965	14.6161	-0.750894	-1.39647	0.00075	0.00623234
234	CG13253	FBgn0037015	3L:20702504-20712298	young	old	39.8112	19.4677	-1.03209	-1.69095	5e-05	0.000618758
235	CG13283	FBgn0032613	2L:16835135-16837258	young	old	8.49492	16.8763	0.990325	1.6	3e-04	0.00290595
236	CG13305	FBgn0035921	3L:8638011-8639918	young	old	26.8243	5.11474	-2.39081	-2.91442	5e-05	0.000618758
237	CG13315	FBgn0040827	3L:9089975-9090596	young	old	1357.29	3160.65	1.21949	1.37967	0.0018	0.012942
238	CG13335	FBgn0261989	2R:9459028-9460045	young	old	2.52847	72.375	4.83915	4.87164	5e-05	0.000618758
239	CG13344	FBgn0033884	2R:9749516-9751663	young	old	18.9028	10.3576	-0.867908	-1.50652	0.00015	0.00164377
240	CG13360	FBgn0025620	X:678823-684122	young	old	74.5176	24.0128	-1.63377	-2.77917	5e-05	0.000618758
241	CG13365	FBgn0029529	X:514747-515241	young	old	80.2164	43.4185	-0.885587	-1.43059	3e-04	0.00290595
242	CG13366	FBgn0025633	X:504578-514228	young	old	17.8427	11.5881	-0.622691	-1.17797	0.00395	0.0241502
243	CG13386	FBgn0032040	2L:8399043-8399972	young	old	1.46418	0.246013	-2.57328	-1.3533	0.00445	0.0265423
244	CG13408	FBgn0038929	3R:17906103-17909195	young	old	14.8637	7.82895	-0.924901	-1.2216	0.0038	0.0233647
245	CG13409	FBgn0038926	3R:17855170-17857632	young	old	36.9617	20.5418	-0.84747	-1.57818	1e-04	0.00115824
246	CG13422	FBgn0034511	2R:16413831-16414331	young	old	350.223	743.731	1.08651	1.58007	5e-05	0.000618758
247	CG13423	FBgn0034513	2R:16424082-16425767	young	old	0.0989622	1.13726	3.52254	1.93553	0.00185	0.0131753
248	CG13430	FBgn0034518	2R:16437837-16439591	young	old	26.1545	15.4216	-0.762113	-1.33616	0.00115	0.00886935
249	CG13458	FBgn0036479	3L:15106656-15109473	young	old	5.48905	2.5814	-1.08841	-1.35087	0.00205	0.0141858
250	CG13506	FBgn0034723	2R:18270640-18281527	young	old	40.8872	27.6595	-0.563876	-1.08364	0.008	0.0418607
251	CG13510	FBgn0034758	2R:18545409-18546718	young	old	3.40227	29.3834	3.11043	2.67408	5e-05	0.000618758
252	CG13531	FBgn0034786	2R:18733523-18741220	young	old	6.06527	9.34868	0.624189	1.0941	0.0075	0.0399509
253	CG13532	FBgn0034788	2R:18758814-18761956	young	old	15.4678	7.6338	-1.0188	-1.66471	2e-04	0.00208188
254	CG13563	FBgn0034966	2R:19936727-19945128	young	old	4.19723	0.324859	-3.69155	-1.18579	0.00855	0.0441705
255	CG13565	FBgn0034935	2R:19834481-19836137	young	old	110.178	189.896	0.785374	1.3576	4e-04	0.00369149
256	CG1358	FBgn0033196	2R:3483239-3508216	young	old	28.3391	17.5823	-0.68867	-1.23463	0.00265	0.0175421
257	CG13606	FBgn0039161	3R:19998352-20009752	young	old	43.1704	7.13275	-2.59751	-2.66222	5e-05	0.000618758
258	CG13624	FBgn0039209	3R:20385001-20408577	young	old	6.4752	10.7296	0.728606	1.31861	0.00105	0.0082679
259	CG13636	FBgn0039232	3R:20659675-20666217	young	old	35.9709	18.2796	-0.976598	-1.78625	5e-05	0.000618758
260	CG13646	FBgn0039255	3R:20773353-20775261	young	old	1.57862	18.9884	3.58839	3.52133	5e-05	0.000618758
261	CG13650	FBgn0039277	3R:20934944-20938238	young	old	35.4178	22.9824	-0.623947	-1.2013	0.0031	0.0198351
262	CG13658	FBgn0039315	3R:21113195-21114652	young	old	2.1482	12.0322	2.4857	2.61803	5e-05	0.000618758
263	CG13659	FBgn0039319	3R:21121849-21128039	young	old	7.65268	18.4578	1.2702	1.514	4e-04	0.00369149
264	CG1368	FBgn0030539	X:14068793-14069703	young	old	4.5544	0.775892	-2.55334	-1.5788	7e-04	0.00587687
265	CG1371	FBgn0033482	2R:5956613-5963147	young	old	24.8612	15.9453	-0.640761	-1.22029	0.00295	0.0191007
266	CG13722	FBgn0035553	3L:4485408-4488013	young	old	1.28271	0.142549	-3.16966	-1.88198	9e-04	0.00726849
267	CG13741	FBgn0033374	2R:4975357-4982173	young	old	0.413508	7.68364	4.2158	1.1858	0.00185	0.0131753
268	CG13743	FBgn0033368	2R:4932354-4947411	young	old	16.53	7.27445	-1.18418	-2.08254	5e-05	0.000618758
269	CG13745	FBgn0033354	2R:4822077-4827299	young	old	0.424967	1.04219	1.2942	1.22652	0.0035	0.0219627
270	CG13748	FBgn0033355	2R:4827919-4828641	young	old	0.159943	1.2826	3.00344	1.2808	0.00865	0.0445457
271	CG13749	FBgn0033353	2R:4820927-4821950	young	old	0.845641	3.26676	1.94975	1.41864	6e-04	0.00516159
272	CG13751	FBgn0033340	2R:4787745-4788877	young	old	123.238	205.081	0.734743	1.08349	0.0083	0.0430841
273	CG13779	FBgn0266666	2L:7063984-7065833	young	old	125.375	201.258	0.682797	1.272	0.0019	0.0134529
274	CG13784	FBgn0031897	2L:7205249-7220029	young	old	33.1627	53.2052	0.682006	1.23509	0.00185	0.0131753
275	CG13793	FBgn0031935	2L:7716971-7719487	young	old	6.08577	14.1658	1.2189	1.72713	2e-04	0.00208188
276	CG13794	FBgn0031936	2L:7719846-7722823	young	old	48.4137	91.0733	0.911612	1.59516	1e-04	0.00115824
277	CG13795	FBgn0031937	2L:7723309-7726298	young	old	40.8164	108.587	1.41163	2.48727	5e-05	0.000618758
278	CG13802	FBgn0264002	3L:2282882-2300960	young	old	3.32644	1.36171	-1.28856	-1.27332	0.0069	0.0373664
279	CG13830	FBgn0039054	3R:18896370-18938437	young	old	132.486	69.0511	-0.940106	-1.52455	0.00025	0.00250102
280	CG13833	FBgn0039040	3R:18859005-18861285	young	old	83.3233	42.0522	-0.986541	-1.71773	5e-05	0.000618758
281	CG13856	FBgn0038959	3R:18228376-18230783	young	old	22.2299	10.8975	-1.02851	-1.49583	7e-04	0.00587687
282	CG13887	FBgn0035165	3L:837855-839747	young	old	113.009	206.175	0.867427	1.57685	0.00025	0.00250102
283	CG13920	FBgn0025712	3L:1648942-1652918	young	old	75.9666	34.8236	-1.1253	-1.29495	0.0024	0.0161946
284	CG13936	FBgn0035282	3L:1850914-1855591	young	old	6.71656	2.19427	-1.61398	-1.67428	3e-04	0.00290595
285	CG13937	FBgn0035287	3L:1876550-1883037	young	old	49.024	25.5407	-0.94069	-1.69074	0.00015	0.00164377
286	CG13962	FBgn0032824	2L:19813744-19814536	young	old	0.228588	1.24723	2.44791	1.30284	0.0099	0.0497497
287	CG13999	FBgn0031753	2L:5955311-5956466	young	old	26.065	8.33973	-1.64404	-2.28281	5e-05	0.000618758
288	CG14024	FBgn0031697	2L:5312135-5314885	young	old	13.4198	7.5207	-0.835428	-1.08075	0.0057	0.0322824
289	CG14109	FBgn0036364	3L:13434296-13435520	young	old	95.6566	51.2821	-0.899408	-1.66611	5e-05	0.000618758
290	CG14132	FBgn0040817	3L:11705328-11708382	young	old	77.2843	12.4009	-2.63973	-3.99809	5e-05	0.000618758
291	CG1416	FBgn0032961	2L:21758001-21760915	young	old	40.5385	66.4777	0.713576	1.31036	0.00165	0.011996
292	CG14180	FBgn0266101	3L:9465969-9467604	young	old	17.9141	10.1761	-0.815908	-1.20339	0.00215	0.014742
293	CG14191	FBgn0030981	X:18975699-18976599	young	old	1.33487	38.6773	4.85672	3.79671	5e-05	0.000618758
294	CG14193	FBgn0030994	X:19084246-19085062	young	old	0.316688	1.44393	2.18887	1.21777	0.00645	0.0355005
295	CG14200	FBgn0031023	X:19403978-19411265	young	old	1.50328	3.60507	1.26191	1.74355	1e-04	0.00115824
296	CG14221	FBgn0031042	X:19512849-19515151	young	old	4.97764	1.11598	-2.15716	-1.86167	0.00025	0.00250102
297	CG14232	FBgn0031061	X:19596014-19598178	young	old	6.7018	11.3174	0.755926	1.10238	0.00605	0.0337748
298	CG14235	FBgn0031066	X:19634574-19638371	young	old	1418.02	731.623	-0.954708	-1.48133	5e-04	0.00444627
299	CG14246	FBgn0040608	3R:22553263-22555772	young	old	10.3578	1.49818	-2.78944	-1.99736	2e-04	0.00208188
300	CG14259	FBgn0039483	3R:22920218-22921578	young	old	87.5916	34.4653	-1.34565	-2.43195	5e-05	0.000618758
301	CG14274	FBgn0032023	2L:8338311-8342056	young	old	46.1841	18.878	-1.29069	-2.29611	5e-05	0.000618758
302	CG14298	FBgn0038654	3R:14701429-14702928	young	old	95.3278	31.7374	-1.58671	-2.62842	5e-05	0.000618758
303	CG14301	FBgn0038632	3R:14454869-14467179	young	old	6.23274	1.33447	-2.2236	-2.35593	5e-05	0.000618758
304	CG14312	FBgn0038596	3R:14108699-14109255	young	old	25.6094	11.6321	-1.13856	-1.26258	0.0039	0.0238893
305	CG14314	FBgn0038581	3R:14041855-14043741	young	old	23.6273	14.5109	-0.703315	-1.22346	0.00195	0.0136879
306	CG14321	FBgn0038540	3R:13559321-13560103	young	old	29.4322	12.5367	-1.23124	-1.63756	2e-04	0.00208188
307	CG14329	FBgn0038525	3R:13435083-13436255	young	old	32.0544	73.9616	1.20626	2.01039	5e-05	0.000618758
308	CG14340	FBgn0031302	2L:1112987-1114140	young	old	17.6522	3.53182	-2.32137	-2.44851	5e-05	0.000618758
309	CG14356	FBgn0038207	3R:9956399-9957791	young	old	7.59452	2.33508	-1.70148	-1.41324	0.00215	0.014742
310	CG14375	FBgn0038147	3R:9214780-9220912	young	old	89.8298	176.792	0.976788	1.49478	0.00075	0.00623234
311	CG14407	FBgn0030584	X:14731503-14732230	young	old	157.828	106.424	-0.56853	-1.0825	0.0074	0.0395693
312	CG14442	FBgn0029893	X:6583328-6589034	young	old	4.09989	7.06673	0.785456	1.28222	0.0018	0.012942
313	CG14482	FBgn0034245	2R:13459836-13460259	young	old	1272.56	534.814	-1.25062	-2.37097	5e-05	0.000618758
314	CG14495	FBgn0034293	2R:13935616-13937230	young	old	20.0803	6.63773	-1.59702	-1.97588	5e-05	0.000618758
315	CG14567	FBgn0037126	3L:21730704-21731530	young	old	15.6227	92.8972	2.57199	3.58911	5e-05	0.000618758
316	CG14572	FBgn0037128	3L:21734638-21735541	young	old	0.101693	2.32375	4.51417	2.07105	0.0042	0.0252829
317	CG14591	FBgn0033054	2R:1924062-1928087	young	old	212.594	102.359	-1.05447	-1.86425	5e-05	0.000618758
318	CG14642	FBgn0037222	3R:60867-68868	young	old	0.937678	4.80415	2.35712	0.176741	0.00475	0.0279729
319	CG14650	FBgn0037252	3R:263101-267050	young	old	17.6461	11.7989	-0.580691	-1.09251	0.0095	0.0480861
320	CG14669	FBgn0037326	3R:1240274-1283322	young	old	7.89818	4.68549	-0.753321	-1.26515	0.0018	0.012942
321	CG1468	FBgn0030157	X:9772454-9773312	young	old	210.448	654.767	1.63751	2.59042	5e-05	0.000618758
322	CG14681	FBgn0262717	3R:6512664-6522190	young	old	7.30263	23.2605	1.67139	1.94465	5e-05	0.000618758
323	CG14686	FBgn0037832	3R:6605296-6606547	young	old	1.12039	0.249045	-2.16952	-1.1746	0.00745	0.0397279
324	CG14687	FBgn0037835	3R:6618627-6619370	young	old	714.445	138.345	-2.36855	-4.146	5e-05	0.000618758
325	CG14709	FBgn0263316	3R:7394971-7404467	young	old	10.2814	17.4812	0.765765	1.41706	0.00065	0.00551878
326	CG14757	FBgn0033274	2R:4059968-4061118	young	old	124.446	56.1649	-1.14779	-2.05027	5e-05	0.000618758
327	CG14782	FBgn0025381	X:1372584-1375455	young	old	20.9328	38.9298	0.895105	1.60244	5e-05	0.000618758
328	CG14786	FBgn0027794	X:1351207-1354591	young	old	1.09589	2.69406	1.29768	1.22306	0.0042	0.0252829
329	CG14812	FBgn0026090	X:1752003-1752984	young	old	54.7774	83.3477	0.605562	1.09598	0.00775	0.0408811
330	CG14823	FBgn0035734	3L:7053005-7070562	young	old	104.402	166.89	0.67675	1.13821	0.00655	0.0359092
331	CG1486	FBgn0031174	X:21195071-21199176	young	old	4.73867	8.02754	0.760477	1.22904	0.00355	0.0221625
332	CG14869	FBgn0038341	3R:11267964-11301915	young	old	3.58678	1.99579	-0.845731	-1.32451	0.00195	0.0136879
333	CG14872	FBgn0264776	3R:11333780-11335362	young	old	92.2703	196.192	1.08833	1.84419	5e-05	0.000618758
334	CG14880	FBgn0038422	3R:12186050-12194026	young	old	12.5335	5.76221	-1.1211	-1.67181	1e-04	0.00115824
335	CG14906	FBgn0015351	3R:12475702-12478029	young	old	5.72033	31.6029	2.46589	3.61859	5e-05	0.000618758
336	CG1492	FBgn0030361	X:11901210-11906242	young	old	11.6954	6.13489	-0.930837	-1.13547	0.0084	0.0434876
337	CG14933	FBgn0040968	2L:11814825-11928570	young	old	224.404	768.625	1.77619	1.46505	0.001	0.00794467
338	CG14969	FBgn0035440	3L:3330141-3334978	young	old	21.432	33.2873	0.635208	1.12085	0.006	0.0335725
339	CG14989	FBgn0035495	3L:4088999-4091677	young	old	148.951	92.4046	-0.688805	-1.26456	0.002	0.0139088
340	CG15021	FBgn0035544	3L:4436720-4438320	young	old	39.7164	15.1504	-1.39038	-2.22513	5e-05	0.000618758
341	CG15023	FBgn0035548	3L:4460620-4461339	young	old	2.47517	0	NA	NA	5e-05	0.000618758
342	CG15024	FBgn0040699	3L:4463047-4463723	young	old	2.74578	0.0679642	-5.3363	-1.14742	0.0094	0.0476293
343	CG15046	FBgn0030927	X:18381680-18383519	young	old	0.917729	2.77677	1.59727	1.22772	0.00555	0.0315426
344	CG15068	FBgn0040733	2R:14277846-14278114	young	old	4861.02	14796.2	1.6059	2.00598	5e-05	0.000618758
345	CG15080	FBgn0034391	2R:14670805-14682105	young	old	1.28115	0.422199	-1.60145	-1.56247	4e-04	0.00369149
346	CG15093	FBgn0034390	2R:14663173-14664481	young	old	54.9776	144.729	1.39644	2.21165	5e-05	0.000618758
347	CG15096	FBgn0034394	2R:14695840-14702514	young	old	159.887	374.934	1.22958	2.03955	5e-05	0.000618758
348	CG15098	FBgn0034398	2R:14720876-14722276	young	old	1096.55	2029.85	0.888395	1.24528	0.002	0.0139088
349	CG15117	FBgn0034417	2R:15009734-15016746	young	old	12.2988	20.5236	0.738758	1.29913	0.00125	0.00952028
350	CG15143	FBgn0032647	2L:17501466-17525517	young	old	0.402686	1.45777	1.85603	1.37754	0.00475	0.0279729
351	CG15194	FBgn0262685	X:11353914-11354832	young	old	0.84457	0.0443953	-4.24974	-0.767356	0.00985	0.0495749
352	CG15199	FBgn0030270	X:11034503-11035868	young	old	15.0749	32.7461	1.11917	1.38572	4e-04	0.00369149
353	CG15201	FBgn0030272	X:11038152-11038845	young	old	996.16	576.281	-0.789605	-1.40951	4e-04	0.00369149
354	CG15202	FBgn0030271	X:11036712-11037412	young	old	122.864	44.07	-1.47919	-2.05353	5e-05	0.000618758
355	CG15213	FBgn0040843	3L:5125895-5126320	young	old	38.9448	4.21705	-3.20712	-2.61512	5e-05	0.000618758
356	CG15220	FBgn0266421	X:11509261-11509873	young	old	21.8762	44.1202	1.01208	1.34251	0.0019	0.0134529
357	CG15247	FBgn0030156	X:9768524-9770705	young	old	5.239	1.77802	-1.55902	-1.83761	5e-05	0.000618758
358	CG15251	FBgn0263216	X:9861354-9864791	young	old	1.96247	0.611146	-1.68308	-1.15509	0.00685	0.0371988
359	CG15282	FBgn0028855	2L:14712664-14713266	young	old	149.516	371.72	1.31391	1.86476	5e-05	0.000618758
360	CG15293	FBgn0028526	2L:14108056-14109304	young	old	527.01	1417.95	1.4279	1.77279	5e-05	0.000618758
361	CG15309	FBgn0030183	X:10100625-10106379	young	old	17.1419	9.94268	-0.785822	-1.31961	0.0015	0.0111039
362	CG15313	FBgn0263132	X:9943757-9944448	young	old	7.15642	2.00831	-1.83325	-1.37673	0.0013	0.00985497
363	CG15347	FBgn0030040	X:8352526-8354927	young	old	4.65272	36.7138	2.98017	2.94535	5e-05	0.000618758
364	CG15353	FBgn0040718	2L:2006762-2007193	young	old	228.756	35.772	-2.67691	-3.52011	5e-05	0.000618758
365	CG15368	FBgn0030104	X:9109911-9110400	young	old	9.96607	3.31195	-1.58934	-1.26067	0.0031	0.0198351
366	CG1537	FBgn0030260	X:10956053-10957118	young	old	20.8937	11.4843	-0.863404	-1.12845	0.0046	0.027287
367	CG15412	FBgn0031528	2L:3373566-3375711	young	old	24.4905	6.18163	-1.98617	-3.07872	5e-05	0.000618758
368	CG15414	FBgn0031542	2L:3480754-3491048	young	old	8.31757	1.68245	-2.3056	-2.05061	5e-05	0.000618758
369	CG1544	FBgn0039827	3R:27022639-27029450	young	old	4.66174	15.0624	1.69201	2.5228	5e-05	0.000618758
370	CG1545	FBgn0030259	X:10951577-10953652	young	old	44.387	26.4272	-0.748117	-1.18028	0.00405	0.0246228
371	CG15456	FBgn0040650	X:20297535-20298104	young	old	36.2817	19.0619	-0.928553	-1.17791	0.0031	0.0198351
372	CG15478	FBgn0029955	X:7606815-7611961	young	old	4.28307	1.80471	-1.24688	-1.2125	0.0053	0.0304407
373	CG15484	FBgn0032452	2L:12706798-12707590	young	old	0.208911	0.760921	1.86486	0.899716	0.0092	0.0467615
374	CG15497	FBgn0038894	3R:17491299-17492248	young	old	2.65404	8.3997	1.66215	1.53999	0.00045	0.00405706
375	CG15515	FBgn0039719	3R:25731187-25732171	young	old	10.9386	1.64656	-2.7319	-2.36697	5e-05	0.000618758
376	CG15522	FBgn0039723	3R:25752973-25756108	young	old	37.7274	16.2988	-1.21085	-2.02167	5e-05	0.000618758
377	CG15529	FBgn0039748	3R:25977783-25986195	young	old	18.1232	4.29521	-2.07703	-2.05286	5e-05	0.000618758
378	CG15553	FBgn0039817	3R:26924589-26926891	young	old	9.46041	36.269	1.93876	2.92537	5e-05	0.000618758
379	CG15554	FBgn0039820	3R:26951872-26953058	young	old	3.00997	0.811705	-1.89072	-1.34111	7e-04	0.00587687
380	CG15589	FBgn0037409	3R:2024534-2033403	young	old	1.9159	0.618475	-1.63123	-1.49226	0.00015	0.00164377
381	CG1561	FBgn0030317	X:11474850-11479787	young	old	558.204	257.712	-1.11503	-1.63739	5e-05	0.000618758
382	CG15630	FBgn0031627	2L:4734591-4794040	young	old	55.9684	34.4608	-0.699658	-1.2932	0.0014	0.010507
383	CG15651	FBgn0034567	2R:16866848-16874000	young	old	12.0963	5.33668	-1.18055	-1.8036	1e-04	0.00115824
384	CG15661	FBgn0034605	2R:17102939-17105258	young	old	61.991	101.793	0.715506	1.31207	0.0016	0.0116934
385	CG15666	FBgn0034622	2R:17229489-17233113	young	old	1.46051	5.57569	1.93268	2.14333	5e-05	0.000618758
386	CG15673	FBgn0034639	2R:17495897-17500594	young	old	19.6523	32.4864	0.725139	1.20886	0.00275	0.0180815
387	CG15704	FBgn0034103	2R:12167518-12167975	young	old	53.9351	18.2015	-1.56717	-1.93476	5e-05	0.000618758
388	CG15717	FBgn0030451	X:13023052-13024324	young	old	44.0059	79.139	0.84669	1.53787	0.00025	0.00250102
389	CG1572	FBgn0030309	X:11449317-11452687	young	old	155.731	234.943	0.593252	1.07559	0.00855	0.0441705
390	CG15765	FBgn0029814	X:5712596-5733606	young	old	31.0914	18.9529	-0.7141	-1.36178	9e-04	0.00726849
391	CG15772	FBgn0029799	X:5646541-5648917	young	old	34.2832	15.5112	-1.14419	-1.68164	0.00015	0.00164377
392	CG15784	FBgn0029766	X:5324712-5326494	young	old	22.8783	235.474	3.36352	5.3911	5e-05	0.000618758
393	CG1582	FBgn0030246	X:10788968-10793335	young	old	6.58605	11.6907	0.827874	1.46981	4e-04	0.00369149
394	CG15887	FBgn0038132	3R:9113370-9114532	young	old	3.18584	0.117036	-4.76666	-2.20929	0.0046	0.027287
395	CG15917	FBgn0034199	2R:13023961-13024408	young	old	169.515	249.352	0.556769	1.04703	0.00915	0.0466287
396	CG1628	FBgn0030218	X:10490109-10496747	young	old	31.8289	19.2033	-0.728985	-1.26717	0.00255	0.017007
397	CG1635	FBgn0039854	3R:27414389-27416111	young	old	37.7231	22.4568	-0.748295	-1.34552	0.00045	0.00405706
398	CG1667	FBgn0033453	2R:5730191-5733964	young	old	9.64832	25.7435	1.41586	2.12606	5e-05	0.000618758
399	CG16704	FBgn0031558	2L:3692137-3692588	young	old	494.899	1264.06	1.35286	2.16756	5e-05	0.000618758
400	CG16712	FBgn0031561	2L:3696239-3696661	young	old	4117.37	11698.9	1.50658	1.76494	3e-04	0.00290595
401	CG16713	FBgn0031560	2L:3695031-3695406	young	old	566.707	1802.97	1.6697	2.57429	5e-05	0.000618758
402	CG16718	FBgn0038721	3R:15459139-15468466	young	old	16.3242	24.9862	0.614116	1.1234	0.0059	0.0332032
403	CG16721	FBgn0029820	X:5773890-5777433	young	old	55.5489	29.8058	-0.898164	-1.68961	5e-05	0.000618758
404	CG1673	FBgn0030482	X:13290925-13295262	young	old	39.9322	84.2702	1.07747	1.97592	5e-05	0.000618758
405	CG1674	FBgn0039897	4:251355-266529	young	old	81.7946	24.2606	-1.75339	-3.28144	5e-05	0.000618758
406	CG16758	FBgn0035348	3L:2466902-2503584	young	old	155.797	430.927	1.46777	1.93905	5e-05	0.000618758
407	CG16786	FBgn0034974	2R:19969254-19973683	young	old	4.55105	1.18723	-1.9386	-2.32602	5e-05	0.000618758
408	CG16799	FBgn0034538	2R:16534112-16548432	young	old	53.7942	104.306	0.955304	1.5462	0.00025	0.00250102
409	CG16820	FBgn0032495	2L:13246230-13250193	young	old	13.484	6.19048	-1.12313	-1.63711	0.00015	0.00164377
410	CG16836	FBgn0040735	2R:14276599-14276963	young	old	788.034	2043.35	1.37461	2.05367	5e-05	0.000618758
411	CG16857	FBgn0028482	2L:4324572-4331837	young	old	47.7754	28.4309	-0.748807	-1.30742	0.0016	0.0116934
412	CG16884	FBgn0028544	2L:13914724-13955757	young	old	55.3817	0.479283	-6.85239	-1.77747	0.00025	0.00250102
413	CG16885	FBgn0032538	2L:13914724-13955757	young	old	50.7588	1.15742	-5.45467	-2.08753	0.0066	0.0361427
414	CG16898	FBgn0034480	2R:15891123-15892492	young	old	20.677	49.7889	1.2678	2.11419	5e-05	0.000618758
415	CG16926	FBgn0040732	2R:15385258-15388801	young	old	518.062	1262.39	1.28496	1.68969	5e-05	0.000618758
416	CG16974	FBgn0032479	2L:13184941-13191949	young	old	79.8003	45.4855	-0.810989	-1.44851	0.00025	0.00250102
417	CG16978	FBgn0040972	2L:13143306-13144490	young	old	50.4474	98.5711	0.966386	1.57861	5e-05	0.000618758
418	CG17002	FBgn0033122	2R:2873567-2876427	young	old	2.01971	4.69532	1.21707	1.14964	0.00795	0.0416884
419	CG17005	FBgn0032109	2L:9327743-9330067	young	old	14.3048	2.34406	-2.60942	-2.76228	5e-05	0.000618758
420	CG17032	FBgn0036547	3L:15951942-15953709	young	old	66.7975	41.8054	-0.676104	-1.26878	0.00145	0.0108075
421	CG17065	FBgn0031099	X:20125717-20128157	young	old	4.99621	9.70891	0.958475	1.15589	0.0078	0.0410562
422	CG17107	FBgn0032281	2L:10681974-10682383	young	old	4.4865	99.7802	4.47509	3.99836	5e-05	0.000618758
423	CG17108	FBgn0032285	2L:10692939-10694103	young	old	647.691	2263.48	1.80516	2.20593	5e-05	0.000618758
424	CG17190	FBgn0038761	3R:15837497-15838327	young	old	17.2498	8.42803	-1.03331	-1.26791	0.0037	0.0229522
425	CG17193	FBgn0040571	3R:15862142-15881815	young	old	9.13529	5.02626	-0.861965	-1.46372	0.00045	0.00405706
426	CG17211	FBgn0032414	2L:12125097-12129629	young	old	10.1467	0.495648	-4.35555	-4.79489	5e-05	0.000618758
427	CG17224	FBgn0031489	2L:3016590-3018304	young	old	64.6167	193.314	1.58097	2.81363	5e-05	0.000618758
428	CG17244	FBgn0039031	3R:18802992-18803613	young	old	197.874	297.959	0.590535	1.07142	0.0075	0.0399509
429	CG17270	FBgn0038828	3R:16642162-16644646	young	old	20.3731	12.9165	-0.657456	-1.09592	0.00755	0.0401078
430	CG17271	FBgn0038829	3R:16644848-16647587	young	old	69.3712	111.358	0.682791	1.24235	0.00255	0.017007
431	CG17278	FBgn0046763	3R:16846755-16849885	young	old	21.085	31.7653	0.591239	1.11539	0.00635	0.035029
432	CG17279	FBgn0038850	3R:16875735-16876637	young	old	2.65761	9.1973	1.79108	1.46273	0.003	0.0193987
433	CG1732	FBgn0039915	4:650318-655978	young	old	61.0841	23.2997	-1.39049	-2.55653	5e-05	0.000618758
434	CG17321	FBgn0032719	2L:18845183-18855118	young	old	35.8665	21.1814	-0.759837	-1.43426	7e-04	0.00587687
435	CG17322	FBgn0027070	2L:18826771-18831141	young	old	25.0258	48.9543	0.968019	1.41485	0.00125	0.00952028
436	CG17323	FBgn0032713	2L:18823573-18826553	young	old	22.6163	12.1765	-0.893269	-1.52438	3e-04	0.00290595
437	CG17324	FBgn0027074	2L:18819343-18822573	young	old	8.97383	35.0721	1.96653	3.06289	5e-05	0.000618758
438	CG17325	FBgn0040993	2L:18813009-18813941	young	old	611.067	244.081	-1.32397	-2.09689	5e-05	0.000618758
439	CG17331	FBgn0032596	2L:16731220-16732129	young	old	101.568	160.62	0.661213	1.24256	0.0023	0.0156061
440	CG17333	FBgn0030239	X:10741528-10742567	young	old	67.4947	145.691	1.11006	2.02056	5e-05	0.000618758
441	CG17378	FBgn0031858	2L:6774038-6778456	young	old	22.0189	14.0362	-0.649589	-1.15467	0.0056	0.0317344
442	CG1746	FBgn0039830	3R:27041863-27045357	young	old	3105.28	1373.22	-1.17715	-1.3503	0.0016	0.0116934
443	CG17493	FBgn0040010	2L:22442845-22444394	young	old	49.3317	28.9075	-0.771071	-1.44776	0.00035	0.00330503
444	CG17560	FBgn0038450	3R:12443671-12445600	young	old	0.176226	1.0218	2.53561	1.47955	0.0033	0.0209229
445	CG17574	FBgn0033777	2R:8736862-8756928	young	old	35.8266	59.9553	0.742856	1.319	0.0016	0.0116934
446	CG17646	FBgn0264494	2L:1732525-1750613	young	old	36.9661	58.8851	0.6717	1.23118	0.0028	0.0183608
447	CG17681	FBgn0032668	2L:18153122-18154516	young	old	0.543587	1.90576	1.80978	1.32544	0.00085	0.0069335
448	CG17698	FBgn0040056	3L:23731057-23742158	young	old	140.029	69.7457	-1.00555	-1.79963	5e-05	0.000618758
449	CG17738	FBgn0038009	3R:8084470-8128509	young	old	1.35421	22.5205	4.05571	0.805402	0.00975	0.049173
450	CG17778	FBgn0023534	X:388932-390402	young	old	51.2262	24.4807	-1.06524	-1.95478	5e-05	0.000618758
451	CG17855	FBgn0032124	2L:9540630-9542480	young	old	0.347799	0.976055	1.48871	1.10472	0.00985	0.0495749
452	CG17896	FBgn0023537	X:384819-387527	young	old	117.861	192.442	0.707338	1.26249	0.0019	0.0134529
453	CG1791	FBgn0030163	X:9857485-9858911	young	old	32.8002	50.455	0.621291	1.09052	0.0081	0.0422481
454	CG17974	FBgn0034624	2R:17235691-17238349	young	old	1.42138	0.0940348	-3.91795	-2.25524	0.00045	0.00405706
455	CG17977	FBgn0040778	2R:3954113-3955157	young	old	17.6645	7.65455	-1.20647	-1.36554	0.002	0.0139088
456	CG1812	FBgn0031119	X:20382573-20386859	young	old	20.4272	13.5765	-0.589384	-1.09484	0.0078	0.0410562
457	CG18136	FBgn0036839	3L:18994084-18996393	young	old	6.31804	1.45329	-2.12015	-2.1846	5e-05	0.000618758
458	CG18213	FBgn0038470	3R:12862115-12865924	young	old	1.05098	3.43503	1.70858	1.9466	1e-04	0.00115824
459	CG18249	FBgn0037553	3R:4045862-4047910	young	old	16.0986	30.4924	0.921512	1.61309	2e-04	0.00208188
460	CG18304	FBgn0031869	2L:6932684-6942246	young	old	4.88858	1.83724	-1.41187	-2.1426	5e-05	0.000618758
461	CG18317	FBgn0031359	2L:1716887-1724391	young	old	52.5567	30.0878	-0.804696	-1.51406	0.00015	0.00164377
462	CG18327	FBgn0033904	2R:10052559-10055738	young	old	32.9633	10.761	-1.61505	-1.529	0.0022	0.0150426
463	CG18343	FBgn0033683	2R:8026306-8026781	young	old	155.592	264.906	0.767713	1.36816	0.00105	0.0082679
464	CG18347	FBgn0260743	3R:7793450-7797200	young	old	59.6602	37.3574	-0.675376	-1.27317	0.0026	0.0172814
465	CG18473	FBgn0037683	3R:5189031-5190560	young	old	1.1142	3.21577	1.52916	1.17774	0.0077	0.0407054
466	CG18507	FBgn0028527	2L:13665527-13670854	young	old	10.6859	17.1609	0.683415	1.06902	0.00965	0.048719
467	CG18522	FBgn0267408	3R:11357858-11363010	young	old	14.3924	33.0703	1.20023	2.1187	5e-05	0.000618758
468	CG18547	FBgn0037973	3R:7804295-7806112	young	old	23.8423	145.717	2.61158	4.25113	5e-05	0.000618758
469	CG18596	FBgn0038953	3R:18201666-18205681	young	old	5.02928	9.77239	0.958361	1.64986	5e-05	0.000618758
470	CG18598	FBgn0038589	3R:14076835-14078450	young	old	234.434	81.6473	-1.5217	-2.33244	5e-05	0.000618758
471	CG18641	FBgn0031426	2L:2410883-2412129	young	old	2.1959	0.152586	-3.84712	-2.00707	0.00045	0.00405706
472	CG18749	FBgn0042182	3R:4069780-4073577	young	old	12.861	20.3519	0.662167	1.08143	0.0096	0.0485419
473	CG18815	FBgn0042138	3L:11621169-11623099	young	old	241.58	136.147	-0.827339	-1.48208	0.00025	0.00250102
474	CG18869	FBgn0042179	3L:4059805-4061923	young	old	0.277877	1.86833	2.74923	1.99858	5e-05	0.000618758
475	CG1888	FBgn0033421	2R:5432676-5434459	young	old	17.771	30.9986	0.802677	1.36746	7e-04	0.00587687
476	CG1890	FBgn0039869	3R:27569227-27569970	young	old	33.9843	60.4888	0.8318	1.424	0.00085	0.0069335
477	CG1909	FBgn0039911	4:603736-609976	young	old	85.3567	46.7915	-0.867258	-1.58443	0.00025	0.00250102
478	CG1942	FBgn0033215	2R:3600127-3601695	young	old	2.88148	23.2335	3.01132	3.02412	5e-05	0.000618758
479	CG1970	FBgn0039909	4:588913-591420	young	old	390.035	205.586	-0.923864	-1.59355	1e-04	0.00115824
480	CG1979	FBgn0026563	3R:2880307-2884393	young	old	0.69657	5.83239	3.06575	3.3093	5e-05	0.000618758
481	CG2004	FBgn0030060	X:8603686-8608665	young	old	19.9878	40.8645	1.03172	1.19564	0.0059	0.0332032
482	CG2010	FBgn0039667	3R:25320523-25329519	young	old	31.7079	3.61263	-3.13372	-2.25638	0.00015	0.00164377
483	CG2016	FBgn0250839	3R:782716-787070	young	old	221.721	123.806	-0.84066	-1.57161	5e-05	0.000618758
484	CG2017	FBgn0037391	3R:1683798-1688133	young	old	54.5095	34.4686	-0.661225	-1.19342	0.0039	0.0238893
485	CG2022	FBgn0037292	3R:812221-836753	young	old	83.5253	11.9235	-2.80841	-4.05756	5e-05	0.000618758
486	CG2052	FBgn0262636	4:396259-414016	young	old	24.1154	15.529	-0.63499	-1.21759	0.00335	0.0211711
487	CG2064	FBgn0033205	2R:3553337-3556534	young	old	24.7879	72.5003	1.54835	2.10754	5e-05	0.000618758
488	CG2076	FBgn0030263	X:10984413-10986127	young	old	28.8753	122.891	2.08947	3.29659	5e-05	0.000618758
489	CG2183	FBgn0033273	2R:4055451-4059907	young	old	24.3267	15.9832	-0.605984	-1.0617	0.0091	0.0464709
490	CG2202	FBgn0030240	X:10742794-10746360	young	old	2.46401	8.31784	1.7552	2.47705	5e-05	0.000618758
491	CG2233	FBgn0029990	X:7929764-7931533	young	old	3088.63	9545.52	1.62786	1.05204	0.00725	0.0389164
492	CG2249	FBgn0040773	2R:5936984-5939682	young	old	2227.26	1148.01	-0.956129	-1.52686	5e-05	0.000618758
493	CG2493	FBgn0032864	2L:20459394-20463449	young	old	52.7105	113.597	1.10776	2.00707	5e-05	0.000618758
494	CG2556	FBgn0030396	X:12391193-12410580	young	old	3.04037	1.25003	-1.28228	-1.24909	0.005	0.0291115
495	CG2608	FBgn0032870	2L:20645825-20647381	young	old	27.3363	17.2036	-0.668103	-1.19795	0.00305	0.019631
496	CG2658	FBgn0024992	X:2588754-2592248	young	old	5.73544	11.9017	1.05319	1.62342	1e-04	0.00115824
497	CG2736	FBgn0035090	2R:20860943-20862894	young	old	192.117	400.035	1.05814	1.65364	5e-05	0.000618758
498	CG2781	FBgn0037534	3R:3807538-3821568	young	old	37.5361	62.5649	0.737074	1.30511	0.0013	0.00985497
499	CG2789	FBgn0031263	2L:553741-560523	young	old	124.518	223.102	0.841354	1.50851	0.00055	0.00479482
500	CG2862	FBgn0031459	2L:2770135-2771776	young	old	245.685	423.09	0.784157	1.37543	5e-04	0.00444627
501	CG2918	FBgn0023529	X:2165317-2169111	young	old	40.1132	67.8797	0.758902	1.40432	7e-04	0.00587687
502	CG2993	FBgn0037521	3R:3631716-3635710	young	old	18.8059	10.2068	-0.881659	-1.6222	5e-05	0.000618758
503	CG30000	FBgn0050000	2R:5493494-5494689	young	old	38.75	72.7681	0.909109	1.62185	0.00015	0.00164377
504	CG30002	FBgn0260474	2R:5591887-5593652	young	old	36.6249	60.7599	0.730293	1.20507	0.0036	0.0224317
505	CG30022	FBgn0050022	2R:7272237-7284935	young	old	21.8412	59.0697	1.43537	1.82981	5e-05	0.000618758
506	CG30026	FBgn0050026	2R:7296080-7296936	young	old	30.7626	102.977	1.74308	2.76011	5e-05	0.000618758
507	CG30033	FBgn0050033	2R:7172652-7181096	young	old	119.806	49.0652	-1.28793	-1.21208	0.00635	0.035029
508	CG30046	FBgn0050046	2R:8201623-8204736	young	old	9.61224	22.8148	1.24703	2.21214	5e-05	0.000618758
509	CG30050	FBgn0050050	2R:8296458-8297218	young	old	15.5428	2.83405	-2.45531	-2.12859	5e-05	0.000618758
510	CG30054	FBgn0050054	2R:8511230-8512857	young	old	92.9859	55.3555	-0.748286	-1.28238	0.0017	0.0123228
511	CG30069	FBgn0050069	2R:10073323-10085730	young	old	6.65236	10.6491	0.678788	1.2621	0.002	0.0139088
512	CG3008	FBgn0031643	2L:4877288-4885669	young	old	20.278	34.5951	0.770657	1.10912	0.0079	0.0414708
513	CG30083	FBgn0050083	2R:11599101-11600149	young	old	2.02842	19.7168	3.281	2.97789	5e-05	0.000618758
514	CG30098	FBgn0050098	2R:12241728-12242720	young	old	0.741686	9.23991	3.639	2.69513	5e-05	0.000618758
515	CG30101	FBgn0050101	2R:13295762-13297705	young	old	6.30952	1.63008	-1.95259	-1.95212	5e-05	0.000618758
516	CG30109	FBgn0050109	2R:13556904-13558253	young	old	10.8656	21.8587	1.00844	1.56316	0.00025	0.00250102
517	CG3011	FBgn0029823	X:5802157-5810826	young	old	22.1593	149.567	2.75481	3.45235	5e-05	0.000618758
518	CG30148	FBgn0050148	2R:16434534-16435186	young	old	13.5557	32.3778	1.2561	1.66171	0.00025	0.00250102
519	CG30151	FBgn0050151	2R:16416008-16416969	young	old	53.6076	106.529	0.990732	1.82988	5e-05	0.000618758
520	CG30154	FBgn0050154	2R:16420878-16421441	young	old	11.4061	30.3938	1.41397	1.58849	0.00035	0.00330503
521	CG30172	FBgn0050172	2R:19918164-19918724	young	old	189.187	92.1149	-1.0383	-1.8539	5e-05	0.000618758
522	CG30190	FBgn0261564	2R:18812612-18821208	young	old	92.6814	57.9985	-0.676264	-1.05775	0.00965	0.048719
523	CG30289	FBgn0050289	2R:17407959-17409338	young	old	0.611994	16.1027	4.71764	3.1724	5e-05	0.000618758
524	CG30296	FBgn0050296	2R:16905289-16912423	young	old	71.1544	31.6759	-1.16757	-2.16704	5e-05	0.000618758
525	CG30415	FBgn0250838	2R:19273200-19273969	young	old	966.348	552.449	-0.806703	-1.41092	9e-04	0.00726849
526	CG30419	FBgn0050419	2R:20100013-20117311	young	old	4.76259	2.78526	-0.773933	-1.20398	0.00205	0.0141858
527	CG30431	FBgn0050431	2R:2090247-2092729	young	old	5.4892	16.5713	1.59402	2.13916	5e-05	0.000618758
528	CG30466	FBgn0050466	2R:11458972-11461496	young	old	4.78802	11.2317	1.23007	1.3973	0.00245	0.0164411
529	CG3056	FBgn0024987	X:1264580-1268717	young	old	35.775	22.31	-0.681263	-1.30922	0.00135	0.0101708
530	CG3074	FBgn0034709	2R:18073482-18090178	young	old	95.4026	24.2708	-1.97481	-1.88831	0.00085	0.0069335
531	CG3088	FBgn0036015	3L:9593589-9594414	young	old	1032.85	429.338	-1.26645	-1.94656	5e-05	0.000618758
532	CG31030	FBgn0051030	3R:25990413-25992152	young	old	216.398	121.247	-0.835733	-1.4994	4e-04	0.00369149
533	CG31036	FBgn0051036	3R:25733830-25738614	young	old	1.21775	4.05586	1.73579	1.93281	5e-05	0.000618758
534	CG31051	FBgn0051051	3R:24345269-24346237	young	old	24.99	12.3355	-1.01854	-1.50874	1e-04	0.00115824
535	CG31064	FBgn0051064	3R:23055226-23064803	young	old	28.0119	17.693	-0.66286	-1.17259	0.00405	0.0246228
536	CG31075	FBgn0051075	3R:22804265-22814237	young	old	9.77672	75.0387	2.94021	3.39158	5e-05	0.000618758
537	CG31100	FBgn0051100	3R:4820949-4827608	young	old	19.7334	37.3118	0.918994	1.5587	2e-04	0.00208188
538	CG31104	FBgn0051104	3R:21111194-21112696	young	old	0.420508	1.48482	1.82009	1.33181	0.002	0.0139088
539	CG31140	FBgn0051140	3R:19788901-19808950	young	old	4.9337	3.06914	-0.684832	-1.08533	0.00755	0.0401078
540	CG31146	FBgn0051146	3R:3483970-3520040	young	old	1.49372	0.63887	-1.22531	-1.35282	0.0016	0.0116934
541	CG31150	FBgn0265048	3R:11670187-11679301	young	old	21.6174	34.2815	0.665235	1.21132	0.003	0.0193987
542	CG31183	FBgn0051183	3R:11683800-11695774	young	old	1.14782	2.6285	1.19534	1.39183	0.00045	0.00405706
543	CG31189	FBgn0051189	3R:16869814-16871533	young	old	18.1718	37.1254	1.03071	1.47494	0.00055	0.00479482
544	CG31205	FBgn0051205	3R:16557352-16558326	young	old	46.6906	112.884	1.27363	2.135	5e-05	0.000618758
545	CG31211	FBgn0051211	3R:7775401-7779880	young	old	35.9059	20.5757	-0.803279	-1.37365	0.00115	0.00886935
546	CG31216	FBgn0051216	3R:15497182-15524272	young	old	5.22729	11.9487	1.19272	1.58476	5e-05	0.000618758
547	CG31217	FBgn0051217	3R:12478167-12481489	young	old	30.6042	47.2699	0.627192	1.16686	0.0051	0.0295879
548	CG31235	FBgn0051235	3R:14142727-14154661	young	old	3.6118	1.24074	-1.54152	-1.20602	0.0076	0.0402639
549	CG31248	FBgn0051248	3R:2955041-2956630	young	old	77.8586	50.5126	-0.624212	-1.16574	0.00365	0.0226853
550	CG31300	FBgn0051300	3R:21109343-21110956	young	old	14.3325	23.0193	0.683553	1.13524	0.00375	0.0231448
551	CG31304	FBgn0261859	3R:10923349-10957646	young	old	6.1986	3.93552	-0.655389	-1.09744	0.00775	0.0408811
552	CG31313	FBgn0051313	3R:10392301-10393148	young	old	280.591	1014.45	1.85416	2.70488	5e-05	0.000618758
553	CG31324	FBgn0051324	3R:21932591-21955912	young	old	24.5582	11.506	-1.09382	-1.91869	5e-05	0.000618758
554	CG31326	FBgn0051326	3R:10043857-10045927	young	old	101.635	165.448	0.702985	1.24732	0.00155	0.0114134
555	CG31345	FBgn0051345	3R:8636866-8642751	young	old	33.0208	8.01329	-2.04291	-2.68417	5e-05	0.000618758
556	CG31357	FBgn0051357	3R:20654000-20655645	young	old	39.7968	23.5463	-0.75715	-1.39372	0.00095	0.00759689
557	CG31370	FBgn0051370	3R:21128185-21129708	young	old	6.59217	16.6878	1.33997	1.89776	5e-05	0.000618758
558	CG31380	FBgn0051380	3R:21613718-21615177	young	old	1.13552	5.06333	2.15673	1.36825	0.00835	0.0433206
559	CG31388	FBgn0051388	3R:7063536-7066713	young	old	19.6708	9.83788	-0.999639	-1.55656	3e-04	0.00290595
560	CG31414	FBgn0051414	3R:19530525-19533930	young	old	26.7898	52.3556	0.966659	1.69294	5e-05	0.000618758
561	CG31445	FBgn0051445	3R:25066301-25070220	young	old	12.6747	36.7022	1.53391	2.74323	5e-05	0.000618758
562	CG31469	FBgn0051469	3R:9534880-9535661	young	old	27.0209	60.6236	1.16581	1.69315	5e-05	0.000618758
563	CG31475	FBgn0051475	3R:15006382-15026820	young	old	11.3395	4.7721	-1.24866	-2.02713	5e-05	0.000618758
564	CG31530	FBgn0264907	3R:576128-598807	young	old	11.7613	5.87707	-1.00088	-1.74424	5e-05	0.000618758
565	CG31549	FBgn0051549	3R:1457913-1459043	young	old	23.0703	36.7352	0.671124	1.17034	0.00335	0.0211711
566	CG31619	FBgn0051619	2L:21684535-21729051	young	old	19.0259	10.952	-0.796763	-1.49997	0.00035	0.00330503
567	CG31646	FBgn0051646	2L:5626290-5658553	young	old	11.0382	5.91665	-0.899656	-1.53598	0.00015	0.00164377
568	CG31664	FBgn0051664	2L:1824272-1826378	young	old	6.09499	57.8959	3.24776	4.6533	5e-05	0.000618758
569	CG31665	FBgn0051665	2L:1836629-1858551	young	old	27.4316	16.8053	-0.706925	-1.33822	0.0018	0.012942
570	CG31673	FBgn0051673	2L:20829607-20831063	young	old	43.0227	99.9724	1.21643	2.12158	5e-05	0.000618758
571	CG31675	FBgn0051675	2L:20867756-20869650	young	old	10.9892	4.69903	-1.22566	-1.55147	6e-04	0.00516159
572	CG31689	FBgn0031449	2L:2730105-2739833	young	old	92.5125	147.848	0.676396	1.11449	0.0071	0.0382585
573	CG31705	FBgn0028490	2L:11523299-11528201	young	old	133.36	248.581	0.898389	1.49639	6e-04	0.00516159
574	CG31708	FBgn0051708	2L:9051630-9071162	young	old	6.51083	2.8258	-1.20418	-1.87837	5e-05	0.000618758
575	CG31712	FBgn0051712	2L:9934766-9938142	young	old	91.5083	54.543	-0.746508	-1.42366	7e-04	0.00587687
576	CG31720	FBgn0051720	2L:10234584-10238317	young	old	0.246939	1.35132	2.45214	2.07631	5e-05	0.000618758
577	CG31728	FBgn0051728	2L:13255407-13257426	young	old	0.723859	5.52413	2.93197	2.53076	5e-05	0.000618758
578	CG31743	FBgn0032618	2L:16879516-16886323	young	old	56.544	87.0718	0.622832	1.15679	0.0046	0.027287
579	CG31760	FBgn0051760	2L:12142783-12170217	young	old	15.8286	8.71957	-0.860204	-1.60265	5e-05	0.000618758
580	CG31769	FBgn0051769	2L:14109596-14110739	young	old	202.172	409.696	1.01897	1.6888	5e-05	0.000618758
581	CG31772	FBgn0263846	2L:3760067-3768191	young	old	4.61609	2.00187	-1.20532	-1.8428	5e-05	0.000618758
582	CG31777	FBgn0051777	2L:3706542-3707060	young	old	203.114	368.442	0.859149	1.58583	1e-04	0.00115824
583	CG31778	FBgn0051778	2L:3703658-3705462	young	old	73.3791	130.735	0.833201	1.49027	3e-04	0.00290595
584	CG31781	FBgn0051781	2L:16869486-16878300	young	old	23.0482	55.6534	1.27182	2.38007	5e-05	0.000618758
585	CG31817	FBgn0028899	2L:16330622-16337807	young	old	1.00346	0.517093	-0.95649	-1.14653	0.00535	0.0306558
586	CG31847	FBgn0263354	2L:13461780-13500427	young	old	41.9509	23.3861	-0.843052	-1.5561	0.00025	0.00250102
587	CG31904	FBgn0260479	2L:7734410-7738795	young	old	4.39355	0.174639	-4.65294	-3.69213	5e-05	0.000618758
588	CG31955	FBgn0051955	2L:3712153-3712862	young	old	6.7387	27.8509	2.04718	2.09565	5e-05	0.000618758
589	CG31999	FBgn0051999	4:235634-246580	young	old	16.6561	11.1227	-0.582547	-1.07428	0.009	0.0460566
590	CG32000	FBgn0052000	4:152849-163754	young	old	86.955	53.426	-0.702727	-1.21838	0.00355	0.0221625
591	CG32021	FBgn0052021	4:927897-929810	young	old	13.2673	25.3747	0.935513	1.21423	0.0031	0.0198351
592	CG32032	FBgn0043806	3L:9086153-9087956	young	old	110.258	197.478	0.840809	1.5485	0.00015	0.00164377
593	CG32037	FBgn0052037	3L:9482897-9485294	young	old	9.99709	0.772627	-3.69366	-3.28714	5e-05	0.000618758
594	CG32052	FBgn0044328	3L:9797559-9801813	young	old	17.9394	9.21335	-0.961335	-1.57766	1e-04	0.00115824
595	CG32068	FBgn0052068	3L:10656488-10657534	young	old	190.559	354.567	0.895822	1.62246	5e-05	0.000618758
596	CG32091	FBgn0052091	3L:11624494-11636004	young	old	7.58444	13.0638	0.784461	1.35603	0.00055	0.00479482
597	CG32103	FBgn0052103	3L:12396604-12407942	young	old	23.3394	36.7171	0.653684	1.21674	0.00225	0.0153201
598	CG32138	FBgn0267795	3L:14046868-14063469	young	old	6.62377	11.4358	0.787833	1.40682	5e-04	0.00444627
599	CG3214	FBgn0031436	2L:2579216-2580056	young	old	481.317	266.884	-0.850776	-1.59933	1e-04	0.00115824
600	CG32155	FBgn0263607	3L:16226219-16230099	young	old	17.2247	42.7969	1.31303	2.059	5e-05	0.000618758
601	CG32185	FBgn0052185	3L:17480222-17504793	young	old	0.898915	476.253	9.04933	2.07345	0.0034	0.021404
602	CG32206	FBgn0052206	3L:19333420-19405992	young	old	6.48775	2.79192	-1.21646	-2.17478	5e-05	0.000618758
603	CG32225	FBgn0052225	3L:20290228-20302611	young	old	97.3985	44.0381	-1.14515	-1.38465	0.00115	0.00886935
604	CG32230	FBgn0052230	3L:23332425-23334706	young	old	1835.6	940.138	-0.965305	-1.6781	5e-05	0.000618758
605	CG3226	FBgn0029882	X:6547138-6548219	young	old	31.8467	50.71	0.671128	1.16739	0.00375	0.0231448
606	CG32267	FBgn0052267	3L:3471542-3472113	young	old	135.786	86.2318	-0.655038	-1.19541	0.0041	0.0248648
607	CG32278	FBgn0052278	3L:3169286-3172545	young	old	132.044	74.1016	-0.83344	-1.4568	5e-04	0.00444627
608	CG32333	FBgn0052333	3L:1275971-1294382	young	old	9.41633	2.62309	-1.8439	-2.14034	5e-05	0.000618758
609	CG32335	FBgn0063667	3L:1201870-1203030	young	old	3.64749	11.4339	1.64834	1.6086	0.00045	0.00405706
610	CG32355	FBgn0262508	3L:8589739-8593974	young	old	81.2033	40.3815	-1.00784	-1.68815	0.00015	0.00164377
611	CG32368	FBgn0052368	3L:7908536-7908946	young	old	14.0528	79.6161	2.5022	2.88468	5e-05	0.000618758
612	CG3239	FBgn0029769	X:5388072-5390082	young	old	46.4454	78.6771	0.760406	1.36409	0.00045	0.00405706
613	CG32406	FBgn0052406	3L:5990313-6019310	young	old	15.2413	7.79423	-0.967506	-1.70002	5e-05	0.000618758
614	CG32432	FBgn0052432	3L:20835100-20878288	young	old	26.396	8.93687	-1.56248	-2.6218	5e-05	0.000618758
615	CG3244	FBgn0031629	2L:4796583-4801923	young	old	202.503	126.712	-0.676391	-1.17882	0.00465	0.0275167
616	CG32444	FBgn0043783	3L:21630046-21632160	young	old	132.247	487.831	1.88315	2.58349	5e-05	0.000618758
617	CG32486	FBgn0266918	3L:3055903-3070839	young	old	122.614	74.5533	-0.717775	-1.29728	0.001	0.00794467
618	CG3253	FBgn0041706	2R:20002189-20003887	young	old	11.0389	6.32039	-0.804509	-1.13237	0.00555	0.0315426
619	CG32544	FBgn0052544	X:18754316-18755033	young	old	40.8588	16.8752	-1.27574	-1.80137	5e-05	0.000618758
620	CG32553	FBgn0052553	X:18018598-18021060	young	old	3.51546	13.4127	1.93182	2.15396	5e-05	0.000618758
621	CG32573	FBgn0052573	X:16545408-16549045	young	old	12.7232	25.4788	1.00184	1.18724	0.00785	0.0412304
622	CG32582	FBgn0052582	X:15729633-15730956	young	old	2.19047	6.90467	1.65633	1.27092	0.0052	0.0300253
623	CG32635	FBgn0265416	X:13339938-13413663	young	old	1.60678	0.536407	-1.58277	-1.49436	6e-04	0.00516159
624	CG32647	FBgn0052647	X:12670604-12678991	young	old	9.22599	15.9632	0.790975	1.16101	0.00515	0.0298248
625	CG32667	FBgn0052667	X:11033789-11034296	young	old	892.798	1568.64	0.813108	1.36276	7e-04	0.00587687
626	CG3267	FBgn0042083	2R:2633889-2636459	young	old	11.8074	19.3607	0.713445	1.25608	0.00205	0.0141858
627	CG32687	FBgn0052687	X:10376060-10380660	young	old	69.2146	110.572	0.675833	1.24025	0.00225	0.0153201
628	CG32694	FBgn0052694	X:9883727-9900918	young	old	12.937	26.6708	1.04376	1.3975	6e-04	0.00516159
629	CG32695	FBgn0052695	X:9767571-9768022	young	old	210.517	392.439	0.898534	1.64975	5e-05	0.000618758
630	CG32937	FBgn0262477	3R:5551738-5552738	young	old	33.748	9.06448	-1.89651	-2.88001	5e-05	0.000618758
631	CG32944	FBgn0052944	3R:233158-241835	young	old	21.1626	13.1251	-0.689186	-1.20044	0.00415	0.0250282
632	CG3295	FBgn0034573	2R:16899476-16904951	young	old	46.8334	27.74	-0.755571	-1.14243	0.00545	0.0311192
633	CG3303	FBgn0038381	3R:11734155-11743526	young	old	28.9525	13.9419	-1.05426	-1.68708	5e-05	0.000618758
634	CG3306	FBgn0036016	3L:9594622-9595648	young	old	4.32341	0.86456	-2.32213	-1.49374	0.00395	0.0241502
635	CG33090	FBgn0028916	2L:14334159-14345802	young	old	26.7732	12.8726	-1.05649	-1.96709	5e-05	0.000618758
636	CG33092	FBgn0053092	3R:17703591-17706418	young	old	10.5442	17.4433	0.726227	1.14889	0.00605	0.0337748
637	CG33099	FBgn0053099	3R:18354641-18356277	young	old	0.927312	3.10439	1.74318	1.40983	0.0016	0.0116934
638	CG33110	FBgn0053110	3R:18395910-18406120	young	old	25.0467	72.7172	1.53767	2.55587	5e-05	0.000618758
639	CG33120	FBgn0053120	2L:18841398-18844557	young	old	27.3693	56.5129	1.04602	1.8824	5e-05	0.000618758
640	CG33145	FBgn0053145	2R:7868085-7870457	young	old	15.9413	10.2219	-0.641105	-1.11737	0.0072	0.0387119
641	CG3321	FBgn0038224	3R:10152668-10153457	young	old	1510.29	764.519	-0.982198	-1.68114	5e-05	0.000618758
642	CG3328	FBgn0034985	2R:20050012-20061150	young	old	2.14067	4.20006	0.972349	1.3637	0.00105	0.0082679
643	CG33296	FBgn0053296	2L:7714068-7716645	young	old	20.2657	12.4502	-0.702869	-1.15574	0.0041	0.0248648
644	CG33301	FBgn0053301	2L:10049481-10050956	young	old	8.57047	2.99751	-1.51561	-1.3442	0.00105	0.0082679
645	CG33303	FBgn0053303	2L:10374185-10375790	young	old	37.3802	66.7205	0.835857	1.58701	5e-05	0.000618758
646	CG33307	FBgn0053307	2L:13835566-13898715	young	old	123.56	382.948	1.63194	1.67675	0.00065	0.00551878
647	CG33460	FBgn0053460	2R:11581596-11582737	young	old	7.14737	26.4753	1.88916	2.38046	5e-05	0.000618758
648	CG33468	FBgn0053468	2R:10493811-10494466	young	old	0.969653	7.58041	2.96674	1.83665	5e-05	0.000618758
649	CG33469	FBgn0053469	2R:10493156-10493774	young	old	0.766091	6.16632	3.00882	2.09414	5e-05	0.000618758
650	CG33474	FBgn0053474	2R:6309737-6310343	young	old	0.65343	3.43701	2.39505	1.28421	0.0016	0.0116934
651	CG33493	FBgn0053493	3L:10685914-10686235	young	old	284.714	433.665	0.607069	1.11739	0.00625	0.0347325
652	CG33509	FBgn0053509	2L:21084604-21086506	young	old	0.66858	2.06343	1.62587	1.22734	0.00255	0.017007
653	CG33521	FBgn0250819	4:1206398-1217466	young	old	49.8792	15.3053	-1.70441	-1.68142	0.00045	0.00405706
654	CG33543	FBgn0053543	2L:1997101-2006307	young	old	34.5355	13.683	-1.33569	-2.45341	5e-05	0.000618758
655	CG33639	FBgn0053639	X:18104844-18120109	young	old	6.07478	2.84329	-1.09527	-1.81578	5e-05	0.000618758
656	CG33713	FBgn0064116	X:21188960-21190299	young	old	107.871	72.4549	-0.57415	-1.09679	0.0073	0.0391203
657	CG33774	FBgn0053774	2R:5286593-5287809	young	old	79.7739	149.209	0.903351	1.18622	0.00415	0.0250282
658	CG33926	FBgn0053926	3L:9436363-9439480	young	old	28.5132	361.842	3.66566	5.11949	5e-05	0.000618758
659	CG3397	FBgn0037975	3R:7808819-7810263	young	old	2.15305	6.06741	1.4947	1.33571	0.00335	0.0211711
660	CG33981	FBgn0250851	2R:13661468-13669417	young	old	20.1294	12.8325	-0.649498	-1.24225	0.0029	0.0188645
661	CG34002	FBgn0054002	3L:17851573-17853582	young	old	0.270684	3.56434	3.71895	2.29468	3e-04	0.00290595
662	CG34035	FBgn0262003	3R:13238733-13239263	young	old	39.6919	520.021	3.71165	3.63232	5e-05	0.000618758
663	CG34054	FBgn0054054	2R:7297314-7297943	young	old	19.1171	102.46	2.42212	3.33402	5e-05	0.000618758
664	CG34134	FBgn0083970	2L:8190296-8190781	young	old	113.023	399.904	1.82303	2.89499	5e-05	0.000618758
665	CG34136	FBgn0083972	2L:21094960-21102392	young	old	34.9212	209.089	2.58194	3.54593	5e-05	0.000618758
666	CG34159	FBgn0085188	2L:10202519-10204320	young	old	62.8227	42.1477	-0.575833	-1.07421	0.00775	0.0408811
667	CG34165	FBgn0085194	2L:14713776-14714355	young	old	89.9921	156.39	0.797274	1.38115	0.00055	0.00479482
668	CG34166	FBgn0085195	2L:14743252-14743859	young	old	1053.91	8562.31	3.02224	3.26961	5e-05	0.000618758
669	CG34172	FBgn0085201	2L:2192524-2193010	young	old	744.51	87.7257	-3.08522	-4.80298	5e-05	0.000618758
670	CG34179	FBgn0085208	2L:6046645-6050474	young	old	156.054	85.0348	-0.875921	-1.3834	0.00075	0.00623234
671	CG34186	FBgn0262954	2R:11032472-11033003	young	old	94.4241	165.998	0.813941	1.34479	0.00105	0.0082679
672	CG34215	FBgn0085244	2R:2715862-2726432	young	old	4.71832	417.977	6.469	1.87171	3e-04	0.00290595
673	CG34227	FBgn0085256	2R:7135630-7136117	young	old	91.7344	6400.43	6.12456	5.74304	5e-05	0.000618758
674	CG34253	FBgn0085282	3L:18079490-18080416	young	old	31.191	49.107	0.654796	1.11176	0.00485	0.0284246
675	CG34291	FBgn0085320	3R:22251044-22254130	young	old	39.4942	89.0634	1.17319	1.11328	0.0067	0.0365877
676	CG34325	FBgn0085354	X:16608479-16620988	young	old	46.5259	73.5085	0.659878	1.18375	0.00375	0.0231448
677	CG34331	FBgn0085360	X:20016489-20017094	young	old	112.749	212.636	0.915271	1.68638	5e-05	0.000618758
678	CG34349	FBgn0266719	3R:20882811-20890070	young	old	11.0586	20.3919	0.882831	1.65526	2e-04	0.00208188
679	CG34351	FBgn0085380	2L:4694720-4722468	young	old	20.3948	10.0734	-1.01765	-1.8227	5e-05	0.000618758
680	CG34353	FBgn0085382	3R:23595331-23659841	young	old	7.75312	3.6107	-1.1025	-1.47884	5e-04	0.00444627
681	CG34370	FBgn0085399	2R:17874572-17927063	young	old	18.3146	7.86561	-1.21937	-2.27269	5e-05	0.000618758
682	CG34393	FBgn0085422	2L:3175111-3199620	young	old	5.08786	2.69086	-0.918994	-1.20956	0.00515	0.0298248
683	CG34422	FBgn0085451	X:18737942-18749892	young	old	1.04823	2.89919	1.46769	1.32254	0.00135	0.0101708
684	CG34423	FBgn0085452	2R:19245182-19253777	young	old	70.5059	274.446	1.96071	1.3893	0.00105	0.0082679
685	CG34424	FBgn0085453	2R:19245182-19253777	young	old	79.2123	208.342	1.39516	1.8369	5e-05	0.000618758
686	CG34439	FBgn0085468	2R:9040392-9051348	young	old	653.499	367.534	-0.830306	-1.10085	0.00855	0.0441705
687	CG34449	FBgn0085478	X:9220690-9248599	young	old	1.5837	4.33467	1.45262	1.52787	2e-04	0.00208188
688	CG34454	FBgn0085483	3L:231680-232350	young	old	21.1734	75.9593	1.84297	2.47621	5e-05	0.000618758
689	CG34455	FBgn0085484	3L:9353411-9355142	young	old	39.325	62.7827	0.67492	1.2701	0.0014	0.010507
690	CG3446	FBgn0029868	X:6243355-6244432	young	old	367.087	242.747	-0.59667	-1.09724	0.0082	0.0426557
691	CG3476	FBgn0031881	2L:7027593-7028959	young	old	17.9641	35.687	0.990285	1.70402	5e-05	0.000618758
692	CG3505	FBgn0038250	3R:10483192-10484950	young	old	41.331	94.2807	1.18974	2.19184	5e-05	0.000618758
693	CG3513	FBgn0031559	2L:3692698-3693182	young	old	12.4017	184.089	3.89179	2.9635	5e-05	0.000618758
694	CG3534	FBgn0038463	3R:12822173-12828077	young	old	26.1947	53.3611	1.02651	1.58053	0.00015	0.00164377
695	CG3556	FBgn0029708	X:4424263-4427872	young	old	10.8439	6.30342	-0.782676	-1.26464	0.0011	0.0085992
696	CG3560	FBgn0030733	X:16179985-16182554	young	old	1524.88	759.963	-1.0047	-1.67966	1e-04	0.00115824
697	CG3590	FBgn0038467	3R:12840339-12853760	young	old	15.7352	84.3281	2.42202	4.0456	5e-05	0.000618758
698	CG3603	FBgn0029648	X:2842067-2842981	young	old	10.5924	55.8555	2.39867	3.3284	5e-05	0.000618758
699	CG3604	FBgn0031562	2L:3697241-3697872	young	old	36.089	113.482	1.65283	2.73406	5e-05	0.000618758
700	CG3609	FBgn0031418	2L:2372454-2374553	young	old	63.7028	226.959	1.833	3.23988	5e-05	0.000618758
701	CG3618	FBgn0037028	3L:20806452-20809175	young	old	63.35	34.3726	-0.882086	-1.68907	5e-05	0.000618758
702	CG3621	FBgn0025839	X:2066560-2067170	young	old	289.639	186.9	-0.631993	-1.21249	0.00275	0.0180815
703	CG3630	FBgn0023540	X:2060847-2066314	young	old	67.34	31.1642	-1.11157	-2.06958	5e-05	0.000618758
704	CG3638	FBgn0261444	X:1111115-1130666	young	old	5.64885	11.5693	1.03427	1.93902	5e-05	0.000618758
705	CG3663	FBgn0035044	2R:20549046-20549940	young	old	29.8385	59.0188	0.983999	1.67144	5e-05	0.000618758
706	CG3683	FBgn0035046	2R:20551920-20553543	young	old	345.777	156.043	-1.1479	-2.14866	5e-05	0.000618758
707	CG3699	FBgn0040349	X:840685-841517	young	old	39.0823	319.261	3.03015	4.41859	5e-05	0.000618758
708	CG3703	FBgn0040348	X:835089-839805	young	old	22.6821	12.8276	-0.822308	-1.45535	2e-04	0.00208188
709	CG3714	FBgn0031589	2L:4189496-4198058	young	old	41.4025	72.5961	0.810174	1.51193	0.00035	0.00330503
710	CG3759	FBgn0032116	2L:9416592-9426342	young	old	5.59999	12.8779	1.2014	1.95511	5e-05	0.000618758
711	CG3793	FBgn0028507	2L:15764229-15766128	young	old	22.3579	13.2053	-0.759664	-1.2603	0.0023	0.0156061
712	CG3812	FBgn0030421	X:12659300-12665016	young	old	9.14046	3.61133	-1.33974	-1.83624	5e-05	0.000618758
713	CG3814	FBgn0025692	2R:8762662-8764471	young	old	6.61105	44.4908	2.75056	3.08805	5e-05	0.000618758
714	CG3822	FBgn0038837	3R:16685903-16691951	young	old	15.1992	9.3451	-0.701709	-1.28961	0.0017	0.0123228
715	CG3823	FBgn0029863	X:6198022-6200778	young	old	62.9609	39.9033	-0.657949	-1.14274	0.0046	0.027287
716	CG3835	FBgn0023507	X:2035520-2038972	young	old	59.4932	136.178	1.1947	2.11123	5e-05	0.000618758
717	CG3876	FBgn0031284	2L:817045-819492	young	old	26.8442	16.9069	-0.666996	-1.09014	0.0077	0.0407054
718	CG3902	FBgn0036824	3L:18885482-18891390	young	old	125.851	356.964	1.50406	2.22962	5e-05	0.000618758
719	CG3921	FBgn0031571	2L:3790662-3802245	young	old	1.0216	2.28194	1.15943	1.73679	5e-05	0.000618758
720	CG3925	FBgn0037780	3R:5874888-5878585	young	old	41.6553	25.417	-0.712709	-1.34355	0.00085	0.0069335
721	CG3940	FBgn0037788	3R:5938267-5945142	young	old	69.528	42.3496	-0.715246	-1.25072	0.0023	0.0156061
722	CG3955	FBgn0033793	2R:9015416-9016559	young	old	88.1005	47.4279	-0.893415	-1.64798	0.00015	0.00164377
723	CG3996	FBgn0261928	3R:6051475-6075987	young	old	6.8772	2.71406	-1.34137	-2.51984	5e-05	0.000618758
724	CG3999	FBgn0037801	3R:6077239-6081002	young	old	8.20879	37.6814	2.19861	3.60147	5e-05	0.000618758
725	CG4000	FBgn0038820	3R:16501943-16503074	young	old	305.478	23.9635	-3.67216	-5.71078	5e-05	0.000618758
726	CG40298	FBgn0058298	3L:23719966-23721046	young	old	16.8947	1.67279	-3.33624	-3.56411	5e-05	0.000618758
727	CG4041	FBgn0029736	X:4809312-4812478	young	old	4.61583	8.30484	0.847364	1.19352	0.00485	0.0284246
728	CG40485	FBgn0069973	X:22362444-22364196	young	old	347.821	202.241	-0.782271	-1.3434	0.00085	0.0069335
729	CG4068	FBgn0266000	X:4820693-4832077	young	old	7.62561	21.4153	1.48972	2.5348	5e-05	0.000618758
730	CG4115	FBgn0038017	3R:8185732-8188975	young	old	10.6387	3.69546	-1.52549	-1.71882	1e-04	0.00115824
731	CG4133	FBgn0031257	2L:455542-458746	young	old	12.6259	8.11389	-0.63792	-1.05043	0.00735	0.0393666
732	CG4164	FBgn0262510	2L:453110-454654	young	old	37.9649	66.1557	0.801198	1.50863	1e-04	0.00115824
733	CG4168	FBgn0028888	2L:15162106-15178320	young	old	7.66187	3.74576	-1.03244	-1.83143	5e-05	0.000618758
734	CG4199	FBgn0025628	X:1960467-1969933	young	old	21.5002	56.0467	1.38228	1.92009	5e-05	0.000618758
735	CG42249	FBgn0259101	X:10990305-11002192	young	old	2.64587	0.661336	-2.00029	-1.65874	0.00085	0.0069335
736	CG42261	FBgn0259146	3R:21798293-21807019	young	old	2.72451	1.24495	-1.12991	-1.33757	0.0014	0.010507
737	CG42268	FBgn0259163	3L:9727111-9753495	young	old	49.3362	29.6585	-0.734201	-1.33593	0.0017	0.0123228
738	CG42270	FBgn0261570	X:17604818-17645718	young	old	1.76958	3.40725	0.945199	1.28183	0.0018	0.012942
739	CG42286	FBgn0266801	3R:4190812-4192494	young	old	24.1407	14.3605	-0.749363	-1.2701	0.00215	0.014742
740	CG4230	FBgn0031683	2L:5096226-5098613	young	old	62.9242	32.4618	-0.954872	-1.79893	5e-05	0.000618758
741	CG42319	FBgn0259219	2R:9147616-9153843	young	old	206.427	46.9501	-2.13643	-3.74484	5e-05	0.000618758
742	CG42324	FBgn0259224	3L:3485641-3508533	young	old	7.45113	11.4903	0.624881	1.05897	0.00815	0.0424635
743	CG42329	FBgn0259229	2L:1219362-1229471	young	old	8.60468	1.9607	-2.13375	-2.17726	5e-05	0.000618758
744	CG42337	FBgn0259239	3L:21177559-21186228	young	old	5.69886	2.22166	-1.35903	-1.79562	5e-05	0.000618758
745	CG42339	FBgn0259241	X:10861751-10931844	young	old	11.2835	5.52818	-1.02934	-1.53536	0.00015	0.00164377
746	CG42342	FBgn0259244	3R:12328522-12397082	young	old	4.73267	2.4246	-0.964911	-1.42245	0.00095	0.00759689
747	CG42346	FBgn0259677	X:22268487-22286070	young	old	1.44519	0.682333	-1.08272	-1.33034	0.00195	0.0136879
748	CG42347	FBgn0259678	2R:5603980-5632778	young	old	16.2276	10.4868	-0.629875	-1.09151	0.0085	0.043982
749	CG42361	FBgn0259707	2R:20494811-20498049	young	old	87.3323	42.44	-1.04109	-1.66378	1e-04	0.00115824
750	CG42362	FBgn0259708	2R:17551937-17554084	young	old	7.3819	14.5888	0.982796	1.49319	4e-04	0.00369149
751	CG4238	FBgn0031384	2L:2010117-2030536	young	old	19.8095	10.7717	-0.878955	-1.59117	1e-04	0.00115824
752	CG4239	FBgn0030745	X:16279347-16282736	young	old	89.635	22.9639	-1.9647	-3.61981	5e-05	0.000618758
753	CG42404	FBgn0259823	3R:11077402-11082807	young	old	4.5719	2.60257	-0.812856	-1.29776	0.0016	0.0116934
754	CG42489	FBgn0259992	3R:4479597-4480488	young	old	19.7196	6.91749	-1.51131	-1.22022	0.00595	0.0334268
755	CG42492	FBgn0259994	X:5521697-5542510	young	old	26.7817	17.2815	-0.632024	-1.1393	0.00575	0.0325278
756	CG4250	FBgn0034761	2R:18551192-18551979	young	old	338.525	593.682	0.810427	1.36028	5e-04	0.00444627
757	CG42510	FBgn0262476	2R:14402080-14412922	young	old	21.2049	8.01353	-1.40389	-2.60051	5e-05	0.000618758
758	CG42540	FBgn0260657	3L:4556086-4592295	young	old	98.6716	52.3909	-0.91332	-1.61379	5e-05	0.000618758
759	CG42559	FBgn0260761	2R:19452419-19488310	young	old	0	3.16182	NA	NA	5e-05	0.000618758
760	CG42565	FBgn0260767	2R:18547987-18548894	young	old	1.03373	3.40858	1.72132	1.11525	0.00525	0.0302782
761	CG42588	FBgn0260965	3L:12807388-12817750	young	old	1.34678	2.36752	0.81386	1.30279	0.00115	0.00886935
762	CG42611	FBgn0261260	X:9253876-9394162	young	old	1.13145	2.08609	0.882636	1.31295	0.00345	0.0216768
763	CG4266	FBgn0034598	2R:17049217-17056163	young	old	3.20631	7.65508	1.2555	1.90775	5e-05	0.000618758
764	CG4267	FBgn0264979	2L:2242378-2244415	young	old	11.3702	31.3166	1.46168	2.14573	5e-05	0.000618758
765	CG4269	FBgn0034741	2R:18486859-18487861	young	old	7.91544	232.76	4.87803	5.1682	5e-05	0.000618758
766	CG42846	FBgn0262035	3L:231015-231589	young	old	52.739	235.777	2.16048	3.54529	5e-05	0.000618758
767	CG42867	FBgn0262141	2R:18553051-18553634	young	old	1.4423	4.49291	1.63928	1.08181	0.00625	0.0347325
768	CG42868	FBgn0262142	2R:18553788-18554269	young	old	23.3715	42.0204	0.846344	1.07457	0.00725	0.0389164
769	CG4288	FBgn0038799	3R:16333111-16338169	young	old	41.7713	18.6234	-1.1654	-1.99239	5e-05	0.000618758
770	CG4290	FBgn0025625	X:1946649-1955948	young	old	1.82354	4.02412	1.14194	1.22732	0.0045	0.0268078
771	CG4300	FBgn0036272	3L:12264752-12270366	young	old	45.1857	25.3657	-0.832988	-1.5717	5e-05	0.000618758
772	CG4306	FBgn0036787	3L:18455056-18456257	young	old	29.55	73.8198	1.32085	2.18757	5e-05	0.000618758
773	CG4325	FBgn0026878	X:1937076-1937851	young	old	10.3719	26.2126	1.33758	1.63593	5e-05	0.000618758
774	CG4330	FBgn0030452	X:13025570-13028598	young	old	5.42141	9.91768	0.871334	1.22688	0.00305	0.019631
775	CG4335	FBgn0038795	3R:16225971-16310273	young	old	26.8825	52.2658	0.959199	1.52658	1e-04	0.00115824
776	CG4364	FBgn0032138	2L:9708920-9711269	young	old	224.937	131.009	-0.779852	-1.35356	8e-04	0.00660287
777	CG4377	FBgn0034664	2R:17722952-17723835	young	old	16.2573	6.12092	-1.40927	-1.40569	0.00285	0.0186261
778	CG4393	FBgn0039075	3R:19202932-19210499	young	old	2.36284	4.86486	1.04188	1.56434	1e-04	0.00115824
779	CG4408	FBgn0039073	3R:19187610-19189760	young	old	10.6483	32.1194	1.59282	2.68911	5e-05	0.000618758
780	CG4409	FBgn0034128	2R:12330740-12332350	young	old	93.6542	58.2133	-0.685994	-1.25059	0.0018	0.012942
781	CG4461	FBgn0035982	3L:9368529-9369393	young	old	283.96	29.5547	-3.26423	-5.47459	5e-05	0.000618758
782	CG4462	FBgn0038752	3R:15747465-15749660	young	old	24.4834	11.8406	-1.04806	-1.78257	5e-05	0.000618758
783	CG4476	FBgn0035969	3L:9204983-9208369	young	old	9.30842	1.58087	-2.55781	-2.76383	5e-05	0.000618758
784	CG4484	FBgn0035968	3L:9196164-9201953	young	old	13.2783	6.05698	-1.13241	-1.89597	5e-05	0.000618758
785	CG4497	FBgn0031895	2L:7190430-7194588	young	old	5.76504	3.22872	-0.836369	-1.15725	0.00405	0.0246228
786	CG4500	FBgn0028519	2L:14027009-14031539	young	old	5.22691	200.916	5.26449	7.19162	5e-05	0.000618758
787	CG4557	FBgn0029912	X:6738375-6741880	young	old	2.04704	5.12351	1.32359	1.5994	0.00025	0.00250102
788	CG4558	FBgn0029914	X:6743805-6745917	young	old	18.2323	11.3616	-0.682326	-1.1569	0.0059	0.0332032
789	CG4567	FBgn0263133	2L:7220271-7223079	young	old	16.5301	10.5689	-0.645277	-1.16841	0.00415	0.0250282
790	CG4572	FBgn0038738	3R:15687338-15690142	young	old	44.8028	101.356	1.17777	1.99096	5e-05	0.000618758
791	CG4585	FBgn0025335	2R:19750484-19752917	young	old	12.8862	20.3818	0.661449	1.05775	0.0092	0.0467615
792	CG4596	FBgn0037849	3R:6698727-6701304	young	old	8.94206	4.64965	-0.943485	-1.42886	0.00055	0.00479482
793	CG4615	FBgn0029935	X:6992610-6996330	young	old	58.8489	27.0232	-1.12282	-2.1189	5e-05	0.000618758
794	CG4641	FBgn0263456	3L:9135880-9138809	young	old	94.3485	36.4367	-1.37261	-2.5012	5e-05	0.000618758
795	CG4666	FBgn0029838	X:5970099-5971515	young	old	17.3772	9.62828	-0.851844	-1.11924	0.008	0.0418607
796	CG4670	FBgn0033814	2R:9119262-9122547	young	old	36.8103	65.9699	0.8417	1.55586	0.00015	0.00164377
797	CG4680	FBgn0036627	3L:16387728-16389442	young	old	6.61937	10.9804	0.730169	1.08185	0.0081	0.0422481
798	CG4688	FBgn0033817	2R:9127233-9128518	young	old	52.3954	23.424	-1.16146	-1.9441	5e-05	0.000618758
799	CG4692	FBgn0035032	2R:20485517-20487344	young	old	1559.83	752.77	-1.0511	-1.81915	5e-05	0.000618758
800	CG4726	FBgn0031307	2L:1143202-1147395	young	old	1.8584	9.3321	2.32814	2.36866	5e-05	0.000618758
801	CG4752	FBgn0034733	2R:18365891-18370559	young	old	6.14564	9.53382	0.633491	1.06665	0.00915	0.0466287
802	CG4757	FBgn0027584	3R:6986923-6988868	young	old	20.8162	1963.46	6.55955	5.83097	5e-05	0.000618758
803	CG4766	FBgn0027546	X:5891536-5894830	young	old	13.7777	7.10382	-0.955666	-1.63986	5e-05	0.000618758
804	CG4769	FBgn0035600	3L:5353289-5355898	young	old	341.116	154.382	-1.14376	-1.89829	5e-05	0.000618758
805	CG4774	FBgn0039360	3R:21510955-21513092	young	old	33.0746	17.9105	-0.884923	-1.53564	2e-04	0.00208188
806	CG4804	FBgn0032178	2L:10060870-10063925	young	old	16.234	9.20618	-0.818344	-1.21544	0.00175	0.0126664
807	CG4822	FBgn0031220	2L:117078-121974	young	old	43.8105	86.4464	0.98053	1.76499	0.00015	0.00164377
808	CG4829	FBgn0030796	X:16705732-16720529	young	old	21.1736	12.1022	-0.806996	-1.46498	0.00035	0.00330503
809	CG4842	FBgn0036620	3L:16361506-16362618	young	old	154.836	87.8553	-0.81754	-1.48289	0.00045	0.00405706
810	CG4893	FBgn0266417	3L:16347844-16352525	young	old	125.503	61.8494	-1.0209	-1.93944	5e-05	0.000618758
811	CG4928	FBgn0027556	X:16807230-16831444	young	old	29.8694	14.2195	-1.07079	-1.92966	5e-05	0.000618758
812	CG4950	FBgn0036587	3L:16259516-16261256	young	old	3.46578	7.3128	1.07724	1.32535	0.002	0.0139088
813	CG5001	FBgn0031322	2L:1186255-1196806	young	old	39.8877	25.8488	-0.625844	-1.17615	0.004	0.02441
814	CG5002	FBgn0034275	2R:13637802-13640719	young	old	7.35033	25.0785	1.77057	2.70564	5e-05	0.000618758
815	CG5009	FBgn0027572	2R:13648437-13652065	young	old	57.7236	95.633	0.728347	1.33417	0.00135	0.0101708
816	CG5010	FBgn0260747	X:17043070-17044680	young	old	194.201	365.438	0.912078	1.48493	0.00015	0.00164377
817	CG5023	FBgn0038774	3R:15995157-16000597	young	old	228.66	52.1972	-2.13116	-3.88986	5e-05	0.000618758
818	CG5028	FBgn0039358	3R:21506539-21509363	young	old	338.293	156.766	-1.10966	-1.88538	5e-05	0.000618758
819	CG5037	FBgn0032222	2L:10331462-10333134	young	old	92.6852	50.1825	-0.885156	-1.70682	5e-05	0.000618758
820	CG5065	FBgn0034145	2R:12495174-12511214	young	old	33.34	20.9053	-0.673388	-1.28507	0.0012	0.00919686
821	CG5068	FBgn0035951	3L:8979811-8981980	young	old	41.0344	26.1814	-0.648292	-1.20477	0.00265	0.0175421
822	CG5080	FBgn0031313	2L:1160289-1163882	young	old	15.5682	31.2554	1.0055	1.63791	5e-05	0.000618758
823	CG5171	FBgn0031907	2L:7390983-7404526	young	old	77.3775	137.48	0.82924	1.3631	0.00095	0.00759689
824	CG5172	FBgn0030830	X:17115474-17116682	young	old	57.7356	4.38164	-3.71992	-3.43101	6e-04	0.00516159
825	CG5177	FBgn0031908	2L:7405213-7408475	young	old	117.288	55.1787	-1.08787	-2.01069	5e-05	0.000618758
826	CG5205	FBgn0038344	3R:11311864-11319033	young	old	2.60626	4.60588	0.821495	1.37304	0.00065	0.00551878
827	CG5224	FBgn0034354	2R:14391114-14392349	young	old	23.4164	47.4342	1.01841	1.50009	0.00035	0.00330503
828	CG5261	FBgn0031912	2L:7426865-7430329	young	old	163.778	81.7114	-1.00313	-1.67395	0.00015	0.00164377
829	CG5273	FBgn0040382	X:653627-655972	young	old	58.5823	114.582	0.967845	1.60894	3e-04	0.00290595
830	CG5281	FBgn0037902	3R:7261571-7263245	young	old	40.6307	20.1329	-1.01302	-1.81267	5e-05	0.000618758
831	CG5282	FBgn0036986	3L:20417513-20419213	young	old	41.3854	14.6206	-1.50112	-2.53369	5e-05	0.000618758
832	CG5288	FBgn0263199	3L:8974894-8979189	young	old	99.6642	276.968	1.47457	2.29074	5e-05	0.000618758
833	CG5290	FBgn0036772	3L:17901242-17905657	young	old	2.5522	5.3814	1.07624	1.18765	0.0071	0.0382585
834	CG5321	FBgn0030575	X:14573612-14574964	young	old	27.4824	42.2141	0.619219	1.09944	0.00655	0.0359092
835	CG5322	FBgn0032253	2L:10452676-10456044	young	old	5.72874	15.3936	1.42604	2.41367	5e-05	0.000618758
836	CG5337	FBgn0032249	2L:10431343-10435679	young	old	32.2642	17.6812	-0.867715	-1.2961	0.002	0.0139088
837	CG5390	FBgn0032213	2L:10304062-10306594	young	old	145.793	277.389	0.927988	1.57043	1e-04	0.00115824
838	CG5397	FBgn0031327	2L:1240037-1242205	young	old	22.5703	38.1995	0.759125	1.2246	0.0041	0.0248648
839	CG5404	FBgn0038354	3R:11530416-11534156	young	old	7.06693	3.30684	-1.09563	-1.5792	0.00015	0.00164377
840	CG5493	FBgn0034364	2R:14502586-14505823	young	old	76.059	167.319	1.13741	1.81802	5e-05	0.000618758
841	CG5508	FBgn0027579	3R:23750914-23763571	young	old	77.6311	148.7	0.937696	1.49655	2e-04	0.00208188
842	CG5525	FBgn0032444	2L:12690335-12692937	young	old	27.5225	41.115	0.579054	1.04665	0.00995	0.0498726
843	CG5535	FBgn0036764	3L:17845723-17849864	young	old	5.37876	10.8252	1.00905	1.41709	9e-04	0.00726849
844	CG5548	FBgn0030605	X:14957944-14958597	young	old	253.483	102.153	-1.31115	-2.4828	5e-05	0.000618758
845	CG5555	FBgn0038686	3R:15003806-15006044	young	old	25.2664	16.4236	-0.621452	-1.14019	0.00595	0.0334268
846	CG5594	FBgn0261794	2R:19795650-19812619	young	old	199.243	60.4901	-1.71975	-2.82989	5e-05	0.000618758
847	CG5597	FBgn0034920	2R:19774496-19776300	young	old	174.091	113.577	-0.616175	-1.17745	0.0034	0.021404
848	CG5599	FBgn0030612	X:14980170-14982665	young	old	16.7144	27.3135	0.708523	1.23924	0.00185	0.0131753
849	CG5641	FBgn0038046	3R:8252299-8255002	young	old	32.3643	20.378	-0.667393	-1.13687	0.00385	0.0236275
850	CG5644	FBgn0035948	3L:8968147-8972980	young	old	25.6485	7.87696	-1.70316	-1.49162	0.00115	0.00886935
851	CG5646	FBgn0039525	3R:23385094-23387022	young	old	20.298	41.8512	1.04393	1.75546	5e-05	0.000618758
852	CG5664	FBgn0037082	3L:21431723-21434423	young	old	4.37793	7.59132	0.794104	1.19411	0.00405	0.0246228
853	CG5697	FBgn0038846	3R:16841670-16842842	young	old	0.297927	7.29865	4.6146	3.06119	5e-05	0.000618758
854	CG5703	FBgn0030853	X:17526121-17527539	young	old	209.497	134.897	-0.635076	-1.2013	0.0033	0.0209229
855	CG5742	FBgn0034304	2R:14035968-14038892	young	old	5.86959	3.37993	-0.796265	-1.13466	0.00685	0.0371988
856	CG5770	FBgn0034291	2R:13931550-13932565	young	old	0.607204	2.18632	1.84825	1.19988	0.00415	0.0250282
857	CG5778	FBgn0038930	3R:17911092-17935903	young	old	1231.39	2576.58	1.06517	1.09833	0.00485	0.0284246
858	CG5793	FBgn0038858	3R:16953445-16954630	young	old	112.99	372.949	1.72278	3.05464	5e-05	0.000618758
859	CG5798	FBgn0038862	3R:16959983-16963938	young	old	44.3432	25.551	-0.795333	-1.29436	0.0011	0.0085992
860	CG5805	FBgn0039223	3R:20610458-20613152	young	old	28.6582	19.3142	-0.569288	-1.06353	0.00915	0.0466287
861	CG5819	FBgn0034717	2R:18180963-18184463	young	old	15.9976	25.5109	0.673258	1.22013	0.00325	0.0206595
862	CG5840	FBgn0038516	3R:13361408-13365698	young	old	58.642	121.939	1.05616	1.60142	1e-04	0.00115824
863	CG5847	FBgn0036985	3L:20410331-20417322	young	old	0.981786	0.135821	-2.8537	-2.47913	5e-05	0.000618758
864	CG5849	FBgn0038897	3R:17565826-17570153	young	old	6.05516	10.8731	0.844532	1.39156	0.00115	0.00886935
865	CG5853	FBgn0032167	2L:9938864-9947442	young	old	36.5328	117.649	1.68722	2.52948	5e-05	0.000618758
866	CG5916	FBgn0038401	3R:11972740-11975115	young	old	11.8514	6.67818	-0.827531	-1.31707	0.00185	0.0131753
867	CG5931	FBgn0263599	3L:15953907-15960956	young	old	7.25729	11.2461	0.631929	1.18588	0.00415	0.0250282
868	CG5934	FBgn0039505	3R:23099425-23100287	young	old	49.3266	29.493	-0.741993	-1.2562	0.0016	0.0116934
869	CG5948	FBgn0039386	3R:21721543-21722896	young	old	10.4164	5.18945	-1.00521	-1.07492	0.0078	0.0410562
870	CG5953	FBgn0032587	2L:16509119-16532877	young	old	2.90634	6.76698	1.21931	1.70303	0.00015	0.00164377
871	CG5955	FBgn0036997	3L:20460047-20462692	young	old	25.0923	121.512	2.27579	3.92696	5e-05	0.000618758
872	CG5958	FBgn0031913	2L:7430528-7433480	young	old	104.857	213.014	1.02253	1.76448	5e-05	0.000618758
873	CG5966	FBgn0029831	X:5882844-5886677	young	old	4.27974	75.408	4.13912	5.6259	5e-05	0.000618758
874	CG5999	FBgn0038083	3R:8567679-8569402	young	old	0.838345	3.64939	2.12204	1.44557	0.0027	0.0178127
875	CG6006	FBgn0063649	3R:11981039-11997492	young	old	11.1509	4.81096	-1.21276	-2.03611	5e-05	0.000618758
876	CG6024	FBgn0036202	3L:11725243-11759282	young	old	14.5594	9.63153	-0.596116	-1.13709	0.00555	0.0315426
877	CG6044	FBgn0034725	2R:18291677-18295880	young	old	136.469	77.6574	-0.813375	-1.46334	0.00045	0.00405706
878	CG6045	FBgn0038349	3R:11368473-11373457	young	old	28.4405	42.0027	0.562538	1.05424	0.0074	0.0395693
879	CG6067	FBgn0029828	X:5849662-5858190	young	old	104.429	305.209	1.54728	2.42326	5e-05	0.000618758
880	CG6083	FBgn0036183	3L:11617623-11619225	young	old	15.5647	6.82633	-1.18909	-1.73124	5e-05	0.000618758
881	CG6084	FBgn0086254	3L:11613632-11617481	young	old	178.957	548.519	1.61593	2.63723	5e-05	0.000618758
882	CG6114	FBgn0036544	3L:15893255-15917552	young	old	15.9238	9.57748	-0.73347	-1.40839	6e-04	0.00516159
883	CG6151	FBgn0261722	3L:15803212-15809509	young	old	177.259	99.6725	-0.830592	-1.48283	0.00015	0.00164377
884	CG6154	FBgn0039420	3R:22088383-22102772	young	old	6.44383	3.74717	-0.782116	-1.27759	0.00245	0.0164411
885	CG6184	FBgn0038725	3R:15476595-15483588	young	old	2.97242	7.08505	1.25314	1.62363	2e-04	0.00208188
886	CG6188	FBgn0038074	3R:8500330-8501806	young	old	64.2922	1383.59	4.42763	5.36587	5e-05	0.000618758
887	CG6206	FBgn0027611	2L:10457655-10462475	young	old	64.5969	165.942	1.36114	2.20934	5e-05	0.000618758
888	CG6208	FBgn0266721	3R:5946120-5947122	young	old	24.3094	9.88477	-1.29824	-1.90498	5e-05	0.000618758
889	CG6225	FBgn0038072	3R:8480298-8486588	young	old	17.1332	8.30921	-1.04401	-1.82963	5e-05	0.000618758
890	CG6227	FBgn0030631	X:15239151-15244054	young	old	0.550625	2.15937	1.97147	1.97175	5e-05	0.000618758
891	CG6282	FBgn0035914	3L:8597756-8610174	young	old	25.2612	13.9857	-0.852973	-1.57486	1e-04	0.00115824
892	CG6287	FBgn0032350	2L:11151505-11155716	young	old	184.777	388.233	1.07114	1.84501	5e-05	0.000618758
893	CG6289	FBgn0036970	3L:20335733-20337419	young	old	0.607151	1.62728	1.42233	1.08862	0.009	0.0460566
894	CG6293	FBgn0037807	3R:6133983-6137317	young	old	11.0076	5.25713	-1.06615	-1.52664	0.00045	0.00405706
895	CG6300	FBgn0038730	3R:15556680-15601162	young	old	50.2079	21.2552	-1.2401	-1.73314	5e-05	0.000618758
896	CG6310	FBgn0036121	3L:11062142-11062953	young	old	6.37466	14.6082	1.19635	1.1459	0.0092	0.0467615
897	CG6327	FBgn0263776	3L:11029457-11044469	young	old	69.9733	31.5626	-1.14859	-2.12972	5e-05	0.000618758
898	CG6329	FBgn0033872	2R:9713879-9720419	young	old	164.509	44.5819	-1.88363	-3.04621	5e-05	0.000618758
899	CG6330	FBgn0039464	3R:22775844-22784209	young	old	103.153	67.0289	-0.621935	-1.18426	0.0036	0.0224317
900	CG6347	FBgn0033874	2R:9723925-9726869	young	old	1.54332	0.427826	-1.85094	-1.21806	0.00205	0.0141858
901	CG6353	FBgn0038893	3R:17486907-17488680	young	old	19.6876	32.4603	0.72139	1.20378	0.00375	0.0231448
902	CG6357	FBgn0033875	2R:9727580-9729248	young	old	93.4575	222.025	1.24834	1.88766	5e-05	0.000618758
903	CG6361	FBgn0030925	X:18374134-18377778	young	old	17.1415	46.1199	1.42789	2.311	5e-05	0.000618758
904	CG6370	FBgn0034277	2R:13652076-13655263	young	old	30.0762	62.1039	1.04606	1.98017	5e-05	0.000618758
905	CG6385	FBgn0034276	2R:13641051-13643923	young	old	7.52923	34.1382	2.18081	3.37457	5e-05	0.000618758
906	CG6409	FBgn0036106	3L:10873793-10875151	young	old	210.183	1556.35	2.88845	3.23319	5e-05	0.000618758
907	CG6412	FBgn0032646	2L:17499267-17501109	young	old	42.2691	25.9374	-0.704571	-1.32757	0.00125	0.00952028
908	CG6415	FBgn0032287	2L:10702234-10706190	young	old	71.1596	123.202	0.791892	1.3029	0.0021	0.0144805
909	CG6420	FBgn0039451	3R:22546191-22550937	young	old	2.11694	3.8257	0.853743	1.10181	0.0088	0.0451514
910	CG6429	FBgn0046999	2R:12760521-12761266	young	old	52.1318	134.044	1.36247	2.13782	5e-05	0.000618758
911	CG6439	FBgn0038922	3R:17842263-17845104	young	old	206.478	82.8947	-1.31664	-2.36169	5e-05	0.000618758
912	CG6461	FBgn0030932	X:18399913-18406392	young	old	6.68722	23.8468	1.83432	2.58497	5e-05	0.000618758
913	CG6463	FBgn0047038	3L:10686276-10687206	young	old	393.946	225.05	-0.807753	-1.53086	2e-04	0.00208188
914	CG6512	FBgn0036702	3L:17231716-17235223	young	old	31.8911	49.2361	0.626562	1.13187	0.00535	0.0306558
915	CG6543	FBgn0033879	2R:9737386-9741879	young	old	57.2421	119.009	1.05593	1.75672	5e-05	0.000618758
916	CG6619	FBgn0035676	3L:6069821-6074636	young	old	7.73089	3.83526	-1.01131	-1.56037	0.00025	0.00250102
917	CG6639	FBgn0032638	2L:17452923-17458775	young	old	7.11666	304.175	5.41756	3.51382	0.00055	0.00479482
918	CG6675	FBgn0032973	2L:22108963-22110449	young	old	6.04208	10.9869	0.862667	1.11551	0.0086	0.0443818
919	CG6680	FBgn0262057	3L:20310327-20313042	young	old	55.7846	83.266	0.577861	1.08158	0.00875	0.0449658
920	CG6687	FBgn0038299	3R:11032417-11034484	young	old	22.479	158.077	2.81398	4.27991	5e-05	0.000618758
921	CG6701	FBgn0033889	2R:9860503-9867670	young	old	10.3386	19.4693	0.913155	1.70646	5e-05	0.000618758
922	CG6723	FBgn0037895	3R:7241939-7244389	young	old	16.073	9.24194	-0.798373	-1.27445	0.00265	0.0175421
923	CG6739	FBgn0031926	2L:7608389-7616528	young	old	4.29245	0.789188	-2.44336	-2.49726	5e-05	0.000618758
924	CG6762	FBgn0030876	X:17751006-17754840	young	old	32.1497	58.1093	0.853964	1.30415	0.002	0.0139088
925	CG6767	FBgn0036030	3L:9676675-9689793	young	old	128.271	397.218	1.63074	2.34771	5e-05	0.000618758
926	CG6791	FBgn0037918	3R:7411075-7415864	young	old	11.2857	7.385	-0.611824	-1.11217	0.00745	0.0397279
927	CG6805	FBgn0034179	2R:12892957-12895109	young	old	61.2019	92.3804	0.594011	1.09118	0.0059	0.0332032
928	CG6812	FBgn0036843	3L:19056271-19059249	young	old	28.9077	15.4863	-0.90046	-1.66433	5e-05	0.000618758
929	CG6830	FBgn0037934	3R:7505480-7510062	young	old	3.61354	9.61143	1.41134	1.1551	0.0068	0.0370096
930	CG6870	FBgn0032652	2L:17591447-17603640	young	old	486.304	273.916	-0.828129	-1.26893	0.00185	0.0131753
931	CG6904	FBgn0266064	3R:10967561-10973329	young	old	110.716	49.2144	-1.16972	-2.16642	5e-05	0.000618758
932	CG6910	FBgn0036262	3L:12179057-12180960	young	old	339.392	1086.88	1.67916	2.11252	5e-05	0.000618758
933	CG6912	FBgn0038290	3R:10960859-10962702	young	old	96.8266	55.4342	-0.804626	-1.4306	4e-04	0.00369149
934	CG6983	FBgn0035896	3L:8436344-8442472	young	old	228.343	81.7767	-1.48144	-2.66627	5e-05	0.000618758
935	CG6984	FBgn0034191	2R:12979514-12980575	young	old	13.3178	24.2658	0.865571	1.28438	0.00185	0.0131753
936	CG6985	FBgn0039017	3R:18566951-18571294	young	old	1.98929	4.75629	1.25758	1.2319	0.0055	0.031368
937	CG7016	FBgn0039238	3R:20688653-20690502	young	old	11.8061	26.6893	1.17673	1.12887	0.0093	0.0471715
938	CG7031	FBgn0039027	3R:18630012-18632211	young	old	0.687233	0.0874586	-2.97413	-1.3616	0.007	0.0378031
939	CG7033	FBgn0030086	X:8983360-8986866	young	old	15.8791	38.711	1.28561	2.21666	5e-05	0.000618758
940	CG7044	FBgn0038854	3R:16923891-16927436	young	old	8.43508	14.0963	0.740843	1.32368	0.00145	0.0108075
941	CG7054	FBgn0038972	3R:18290634-18291660	young	old	39.8486	80.4035	1.01273	1.78318	5e-05	0.000618758
942	CG7058	FBgn0030961	X:18700726-18706035	young	old	5.72202	3.41416	-0.744993	-1.22657	0.00285	0.0186261
943	CG7077	FBgn0038946	3R:18177964-18181986	young	old	208.032	82.194	-1.3397	-2.28714	5e-05	0.000618758
944	CG7084	FBgn0038938	3R:18124537-18130142	young	old	27.1693	18.1253	-0.583973	-1.10679	0.00725	0.0389164
945	CG7130	FBgn0037151	3L:22068155-22068856	young	old	3.83268	29.635	2.95087	3.09088	5e-05	0.000618758
946	CG7135	FBgn0030895	X:17997713-17999426	young	old	23.1255	41.4177	0.840761	1.47664	0.00025	0.00250102
947	CG7145	FBgn0037138	3L:21829911-21834464	young	old	201.205	92.2157	-1.12558	-1.90632	5e-05	0.000618758
948	CG7148	FBgn0046301	3L:21823643-21825305	young	old	25.9082	16.8821	-0.617918	-1.07114	0.00875	0.0449658
949	CG7166	FBgn0037107	3L:21613099-21618747	young	old	13.7968	9.35825	-0.560022	-1.0552	0.00995	0.0498726
950	CG7181	FBgn0263911	3L:21532065-21532547	young	old	1809.76	909.856	-0.992086	-1.79335	5e-05	0.000618758
951	CG7194	FBgn0035868	3L:8295463-8297159	young	old	1.05916	3.40573	1.68504	1.3393	0.0044	0.0262923
952	CG7203	FBgn0031942	2L:7752167-7753156	young	old	2292.94	24.6188	-6.5413	-8.33771	5e-05	0.000618758
953	CG7214	FBgn0031940	2L:7743676-7744841	young	old	158.844	0.174616	-9.82921	-6.32565	3e-04	0.00290595
954	CG7215	FBgn0038571	3R:13991163-13992967	young	old	695.444	385.799	-0.850085	-1.53421	1e-04	0.00115824
955	CG7224	FBgn0031971	2L:7998933-8004267	young	old	384.483	233.815	-0.717549	-1.23856	0.0032	0.0204081
956	CG7231	FBgn0031968	2L:7892315-7986786	young	old	38.5883	22.1906	-0.79821	-1.15557	0.0051	0.0295879
957	CG7267	FBgn0265413	X:8965480-8972528	young	old	260.039	534.721	1.04006	1.89632	5e-05	0.000618758
958	CG7280	FBgn0030966	X:18737942-18749892	young	old	7.08593	14.343	1.01732	1.21355	0.00305	0.019631
959	CG7296	FBgn0032283	2L:10686390-10686988	young	old	174.21	269.169	0.627685	1.10209	0.0068	0.0370096
960	CG7299	FBgn0032282	2L:10683766-10684407	young	old	215.429	78.9004	-1.44911	-2.49634	5e-05	0.000618758
961	CG7322	FBgn0030968	X:18749951-18751484	young	old	31.6515	121.935	1.94577	3.0582	5e-05	0.000618758
962	CG7358	FBgn0030974	X:18783042-18787666	young	old	2.46221	4.46355	0.858234	1.187	0.00295	0.0191007
963	CG7365	FBgn0036939	3L:20117395-20120465	young	old	11.5451	6.41589	-0.847563	-1.19066	0.00355	0.0221625
964	CG7369	FBgn0037188	3L:22735163-22741716	young	old	9.395	6.15126	-0.611011	-1.0566	0.0091	0.0464709
965	CG7402	FBgn0036768	3L:17880804-17884504	young	old	4.86664	1.27922	-1.92766	-1.91434	5e-05	0.000618758
966	CG7407	FBgn0037134	3L:21816564-21817671	young	old	46.8614	25.1385	-0.898505	-1.59403	2e-04	0.00208188
967	CG7430	FBgn0036762	3L:17840015-17842483	young	old	126.054	77.7419	-0.697279	-1.13336	0.00605	0.0337748
968	CG7441	FBgn0036763	3L:17842794-17845554	young	old	12.7291	6.91184	-0.880985	-1.46951	0.00035	0.00330503
969	CG7458	FBgn0037144	3L:21948210-21951141	young	old	7.28863	3.91224	-0.897653	-1.17855	0.00445	0.0265423
970	CG7470	FBgn0037146	3L:21965100-21975893	young	old	40.0343	100.991	1.33492	1.93965	5e-05	0.000618758
971	CG7509	FBgn0035575	3L:4803076-4805274	young	old	3.22425	6.41956	0.993508	1.15329	0.005	0.0291115
972	CG7523	FBgn0038533	3R:13494940-13496616	young	old	32.5395	62.9519	0.952059	1.69209	5e-05	0.000618758
973	CG7529	FBgn0037090	3L:21490648-21500643	young	old	9.54048	52.556	2.46172	2.1806	5e-05	0.000618758
974	CG7532	FBgn0261534	2L:14349113-14351510	young	old	140.475	54.4055	-1.36849	-2.23835	5e-05	0.000618758
975	CG7560	FBgn0036157	3L:11418249-11419495	young	old	46.7727	94.7067	1.0178	1.76087	5e-05	0.000618758
976	CG7580	FBgn0036728	3L:17467860-17469224	young	old	824.119	391.651	-1.07328	-1.83716	5e-05	0.000618758
977	CG7582	FBgn0039681	3R:25501397-25507763	young	old	131.651	39.4437	-1.73885	-3.03289	5e-05	0.000618758
978	CG7600	FBgn0064766	3L:11203858-11207197	young	old	18.9245	12.7303	-0.571996	-1.07655	0.0081	0.0422481
979	CG7603	FBgn0036726	3L:17459044-17459868	young	old	312.055	175.651	-0.829085	-1.56916	2e-04	0.00208188
980	CG7630	FBgn0040793	3L:17418587-17419382	young	old	2046.67	978.528	-1.06459	-1.86891	5e-05	0.000618758
981	CG7668	FBgn0036929	3L:19995857-19997706	young	old	24.6559	40.5634	0.718245	1.32341	9e-04	0.00726849
982	CG7695	FBgn0038631	3R:14418739-14447049	young	old	56.8403	181.371	1.67396	1.95203	5e-05	0.000618758
983	CG7708	FBgn0038641	3R:14506327-14511029	young	old	9.42078	4.56006	-1.0468	-1.6204	2e-04	0.00208188
984	CG7712	FBgn0033570	2R:6782015-6785388	young	old	474.961	292.889	-0.697456	-1.23724	0.00225	0.0153201
985	CG7722	FBgn0033574	2R:6827692-6829206	young	old	19.8061	65.2299	1.71959	2.75824	5e-05	0.000618758
986	CG7777	FBgn0033635	2R:7323750-7329728	young	old	11.8456	5.88706	-1.00873	-1.26115	0.00185	0.0131753
987	CG7781	FBgn0032021	2L:8320323-8325299	young	old	181.999	80.845	-1.1707	-1.97425	5e-05	0.000618758
988	CG7829	FBgn0039703	3R:25642449-25643486	young	old	131.413	22.3874	-2.55335	-3.84324	5e-05	0.000618758
989	CG7830	FBgn0032015	2L:8305589-8308188	young	old	80.6205	132.866	0.720756	1.22767	0.0032	0.0204081
990	CG7834	FBgn0039697	3R:25627447-25628675	young	old	122.753	200.358	0.706817	1.22591	0.0026	0.0172814
991	CG7837	FBgn0039696	3R:25620357-25625055	young	old	8.1074	4.60658	-0.815543	-1.28171	0.002	0.0139088
992	CG7896	FBgn0039728	3R:25809173-25816514	young	old	0.788921	0.0889212	-3.14928	-1.94419	0.00085	0.0069335
993	CG7900	FBgn0037548	3R:3919845-3930805	young	old	19.5057	29.8491	0.613788	1.10542	0.0063	0.0348912
994	CG7906	FBgn0036417	3L:14229823-14231372	young	old	7.22112	0.48043	-3.90983	-2.50713	0.00015	0.00164377
995	CG7910	FBgn0037547	3R:3912973-3915290	young	old	0.336691	1.48461	2.14059	1.53369	0.00025	0.00250102
996	CG7918	FBgn0037546	3R:3885005-3912767	young	old	6.72325	3.11058	-1.11197	-1.81526	5e-05	0.000618758
997	CG7943	FBgn0039741	3R:25872196-25877834	young	old	26.8142	16.1824	-0.72857	-1.18217	0.0043	0.0257894
998	CG7966	FBgn0038115	3R:8875119-8877172	young	old	28.7437	87.2934	1.60263	2.78059	5e-05	0.000618758
999	CG7970	FBgn0035252	3L:1653004-1654112	young	old	70.9566	108.636	0.614495	1.14663	0.0047	0.0277789
1000	CG7990	FBgn0030997	X:19090090-19095810	young	old	47.96	22.9523	-1.06319	-2.0349	5e-05	0.000618758
1001	CG7995	FBgn0035266	3L:1738556-1745421	young	old	47.0039	27.9072	-0.752145	-1.36591	0.00105	0.0082679
1002	CG7997	FBgn0034117	2R:12212317-12231684	young	old	17.2417	133.944	2.95766	1.52307	0.008	0.0418607
1003	CG8004	FBgn0036920	3L:19920282-19921586	young	old	45.6871	29.2824	-0.641753	-1.15641	0.00455	0.0270726
1004	CG8008	FBgn0033387	2R:5045411-5048940	young	old	13.0062	23.2088	0.835474	1.47278	3e-04	0.00290595
1005	CG8032	FBgn0037606	3R:4490084-4493076	young	old	20.8999	12.4204	-0.750779	-1.34685	0.00085	0.0069335
1006	CG8036	FBgn0037607	3R:4493725-4499453	young	old	173.781	452.429	1.38042	1.99553	5e-05	0.000618758
1007	CG8046	FBgn0033388	2R:5049541-5052455	young	old	0.651446	3.97696	2.60995	2.14514	5e-05	0.000618758
1008	CG8066	FBgn0038243	3R:10393331-10394532	young	old	17.4226	32.0752	0.8805	1.51001	3e-04	0.00290595
1009	CG8112	FBgn0037612	3R:4526703-4541600	young	old	38.1585	323.066	3.08176	4.67721	5e-05	0.000618758
1010	CG8147	FBgn0043791	3R:5320524-5322452	young	old	14.9681	5.17708	-1.53168	-2.13388	5e-05	0.000618758
1011	CG8177	FBgn0036043	3L:9756651-9779365	young	old	56.922	24.8717	-1.19448	-2.18541	5e-05	0.000618758
1012	CG8187	FBgn0034027	2R:11425717-11428840	young	old	24.8293	15.5831	-0.672059	-1.0889	0.00785	0.0412304
1013	CG8206	FBgn0030679	X:15633278-15634275	young	old	177.083	279.237	0.657065	1.21008	0.00165	0.011996
1014	CG8216	FBgn0033358	2R:4850668-4855687	young	old	63.7616	36.1019	-0.820613	-1.38889	2e-04	0.00208188
1015	CG8245	FBgn0033031	2R:1555897-1557491	young	old	90.8999	37.2478	-1.28712	-2.42832	5e-05	0.000618758
1016	CG8248	FBgn0033347	2R:4802032-4810256	young	old	30.0027	16.8544	-0.831969	-1.11129	0.00675	0.036799
1017	CG8249	FBgn0034045	2R:11731594-11734865	young	old	15.1897	62.6408	2.04401	3.46165	5e-05	0.000618758
1018	CG8258	FBgn0033342	2R:4792346-4794506	young	old	28.2851	50.7895	0.844487	1.57166	0.00015	0.00164377
1019	CG8298	FBgn0033673	2R:7876637-7878946	young	old	9.34037	5.60328	-0.737209	-1.09415	0.00875	0.0449658
1020	CG8301	FBgn0037717	3R:5407033-5412370	young	old	14.2782	7.5631	-0.916762	-1.6065	0.00015	0.00164377
1021	CG8303	FBgn0034143	2R:12482532-12492716	young	old	5.77402	47.8307	3.05029	4.17532	5e-05	0.000618758
1022	CG8321	FBgn0033677	2R:7921452-7923765	young	old	80.5094	53.6886	-0.584541	-1.12075	0.00535	0.0306558
1023	CG8343	FBgn0040502	2R:2067224-2067875	young	old	2087.37	613.346	-1.76691	-2.45292	5e-05	0.000618758
1024	CG8358	FBgn0037727	3R:5501244-5503501	young	old	8.99598	16.5372	0.878366	1.35142	5e-04	0.00444627
1025	CG8360	FBgn0032001	2L:8213178-8214135	young	old	159.115	241.183	0.60006	1.14359	0.005	0.0291115
1026	CG8394	FBgn0033911	2R:10086504-10088226	young	old	46.968	17.1182	-1.45614	-2.53765	5e-05	0.000618758
1027	CG8398	FBgn0035708	3L:6602424-6611280	young	old	7.39156	3.83216	-0.947719	-1.24431	0.0031	0.0198351
1028	CG8408	FBgn0030850	X:17517246-17521929	young	old	62.9515	110.151	0.807175	1.41955	0.00065	0.00551878
1029	CG8449	FBgn0038129	3R:9090076-9097748	young	old	31.7548	49.4054	0.637693	1.07171	0.00865	0.0445457
1030	CG8460	FBgn0031996	2L:8197195-8198813	young	old	11.022	18.7331	0.765203	1.18545	0.0027	0.0178127
1031	CG8481	FBgn0037747	3R:5589371-5595749	young	old	124.437	59.6595	-1.0606	-1.79408	5e-05	0.000618758
1032	CG8500	FBgn0037754	3R:5610407-5616939	young	old	36.1104	21.9045	-0.721187	-1.09779	0.0071	0.0382585
1033	CG8503	FBgn0033917	2R:10131191-10133571	young	old	8.48598	4.21664	-1.00899	-1.34262	0.00195	0.0136879
1034	CG8507	FBgn0037756	3R:5617191-5618840	young	old	48.8379	71.6123	0.552206	1.05089	0.00805	0.0420772
1035	CG8519	FBgn0035711	3L:6698582-6702047	young	old	5.67751	1.85028	-1.61751	-1.22115	0.0064	0.0352849
1036	CG8520	FBgn0033734	2R:8310489-8312964	young	old	48.8604	30.1533	-0.696351	-1.31999	0.00115	0.00886935
1037	CG8525	FBgn0033735	2R:8312987-8315366	young	old	19.2213	37.3437	0.958157	1.60192	0.00015	0.00164377
1038	CG8526	FBgn0037759	3R:5627007-5629183	young	old	0.235795	1.54105	2.70831	1.91931	5e-05	0.000618758
1039	CG8550	FBgn0033742	2R:8359419-8361321	young	old	4.98276	18.1519	1.86511	2.64007	5e-05	0.000618758
1040	CG8586	FBgn0033320	2R:4581243-4583301	young	old	93.8216	168.817	0.847471	1.56044	0.00015	0.00164377
1041	CG8620	FBgn0040837	3L:7151198-7152010	young	old	3.44393	76.681	4.47674	4.67814	5e-05	0.000618758
1042	CG8654	FBgn0034479	2R:15868573-15872262	young	old	40.9158	25.4615	-0.684343	-1.12723	0.00535	0.0306558
1043	CG8665	FBgn0032945	2L:21371231-21377995	young	old	20.4021	67.8407	1.73344	2.91121	5e-05	0.000618758
1044	CG8680	FBgn0031684	2L:5099499-5100214	young	old	289.317	170.333	-0.764291	-1.47087	2e-04	0.00208188
1045	CG8709	FBgn0263593	2R:4024823-4044128	young	old	45.1282	74.6642	0.726387	1.21804	0.0048	0.0282503
1046	CG8713	FBgn0033257	2R:3979202-3985959	young	old	8.24936	1.58561	-2.37924	-2.15736	5e-05	0.000618758
1047	CG8736	FBgn0033308	2R:4481532-4482506	young	old	183.481	4.21462	-5.44408	-5.00406	5e-05	0.000618758
1048	CG8738	FBgn0033321	2R:4583930-4586088	young	old	5.62473	12.089	1.10384	1.43259	7e-04	0.00587687
1049	CG8740	FBgn0027585	2R:4623323-4647095	young	old	9.73301	17.6595	0.859484	1.41349	0.00075	0.00623234
1050	CG8745	FBgn0036381	3L:13839153-13859985	young	old	64.8922	20.321	-1.67508	-2.25954	5e-05	0.000618758
1051	CG8757	FBgn0036380	3L:13834373-13835340	young	old	3.84828	9.75492	1.34192	1.19217	0.00865	0.0445457
1052	CG8768	FBgn0033769	2R:8578812-8580193	young	old	39.776	20.0625	-0.987394	-1.73935	5e-05	0.000618758
1053	CG8776	FBgn0261673	2R:8547001-8557722	young	old	23.7297	14.046	-0.756541	-1.25659	0.00295	0.0191007
1054	CG8785	FBgn0033760	2R:8528194-8535718	young	old	6.26824	43.6183	2.7988	3.91639	5e-05	0.000618758
1055	CG8852	FBgn0031548	2L:3525132-3530317	young	old	5.46875	1.35315	-2.01489	-1.82329	2e-04	0.00208188
1056	CG8861	FBgn0037676	3R:5120689-5154227	young	old	25.1336	8.56103	-1.55376	-2.42167	5e-05	0.000618758
1057	CG8909	FBgn0030706	X:15805012-15814812	young	old	22.5175	14.5703	-0.628019	-1.18658	0.00355	0.0221625
1058	CG8910	FBgn0025833	2R:12761283-12783156	young	old	16.4621	7.866	-1.06545	-1.27174	0.00325	0.0206595
1059	CG8916	FBgn0030707	X:15815987-15818591	young	old	10.9301	4.56613	-1.25926	-1.76073	5e-05	0.000618758
1060	CG8924	FBgn0030710	X:15835111-15838482	young	old	8.27676	4.95421	-0.740409	-1.19432	0.0031	0.0198351
1061	CG8965	FBgn0031745	2L:5859761-5879481	young	old	1.61311	6.2636	1.95715	2.20003	5e-05	0.000618758
1062	CG9005	FBgn0033638	2R:7506983-7520075	young	old	17.413	9.07466	-0.940249	-1.79651	5e-05	0.000618758
1063	CG9027	FBgn0033631	2R:7267848-7271613	young	old	176.316	97.0729	-0.861021	-1.56914	1e-04	0.00115824
1064	CG9034	FBgn0040931	X:9053540-9054018	young	old	342.727	209.573	-0.709607	-1.3561	0.00115	0.00886935
1065	CG9059	FBgn0266354	X:16863101-16909103	young	old	16.3428	9.62162	-0.7643	-1.46152	0.00035	0.00330503
1066	CG9080	FBgn0033593	2R:7129249-7129700	young	old	616.855	5705.03	3.20923	3.59244	5e-05	0.000618758
1067	CG9090	FBgn0034497	2R:16166560-16168629	young	old	247.461	30.4886	-3.02086	-4.62022	5e-05	0.000618758
1068	CG9119	FBgn0035189	3L:1203315-1204792	young	old	16.7525	69.6284	2.0553	2.93935	5e-05	0.000618758
1069	CG9134	FBgn0035199	3L:1256451-1274498	young	old	10.3168	2.0118	-2.35843	-1.98539	6e-04	0.00516159
1070	CG9140	FBgn0031771	2L:6060509-6062757	young	old	379.019	234.947	-0.689936	-1.13239	0.005	0.0291115
1071	CG9150	FBgn0031775	2L:6067667-6068635	young	old	14.9441	107.004	2.84002	4.23869	5e-05	0.000618758
1072	CG9164	FBgn0030634	X:15274654-15279439	young	old	16.6022	9.64805	-0.783069	-1.32039	0.00135	0.0101708
1073	CG9170	FBgn0030716	X:15872135-15876974	young	old	31.7351	19.4663	-0.705098	-1.33378	0.0012	0.00919686
1074	CG9172	FBgn0030718	X:15879881-15880839	young	old	542.848	298.825	-0.861246	-1.52751	3e-04	0.00290595
1075	CG9175	FBgn0031779	2L:6096694-6098964	young	old	3.48091	7.12759	1.03395	1.26437	0.00355	0.0221625
1076	CG9257	FBgn0032916	2L:21102738-21104329	young	old	30.9612	15.1544	-1.03073	-1.84782	5e-05	0.000618758
1077	CG9265	FBgn0032910	2L:21052831-21069891	young	old	20.223	12.0319	-0.749137	-1.24553	0.00255	0.017007
1078	CG9279	FBgn0036882	3L:19531524-19537272	young	old	14.8435	8.80232	-0.753872	-1.44347	3e-04	0.00290595
1079	CG9297	FBgn0038181	3R:9597319-9605037	young	old	146.416	21.1015	-2.79465	-4.73935	5e-05	0.000618758
1080	CG9302	FBgn0032514	2L:13376448-13378546	young	old	7.80619	14.0573	0.848624	1.39526	0.00065	0.00551878
1081	CG9306	FBgn0032511	2L:13369192-13371083	young	old	457.306	254.671	-0.844527	-1.46673	0.00055	0.00479482
1082	CG9312	FBgn0038179	3R:9591496-9592829	young	old	68.5461	135.123	0.979128	1.71014	5e-05	0.000618758
1083	CG9328	FBgn0032886	2L:20797716-20814030	young	old	110.98	50.9766	-1.1224	-2.02541	5e-05	0.000618758
1084	CG9331	FBgn0032889	2L:20824435-20827724	young	old	111.678	208.958	0.903861	1.66397	1e-04	0.00115824
1085	CG9350	FBgn0034576	2R:16912584-16913591	young	old	566.668	303.232	-0.902082	-1.67588	5e-05	0.000618758
1086	CG9363	FBgn0037697	3R:5283368-5286362	young	old	21.2899	35.7524	0.747871	1.24176	0.00245	0.0164411
1087	CG9368	FBgn0036890	3L:19594735-19597220	young	old	30.8119	20.7091	-0.573226	-1.06698	0.0093	0.0471715
1088	CG9372	FBgn0036891	3L:19599309-19605293	young	old	33.5527	65.2091	0.958645	1.09817	0.0083	0.0430841
1089	CG9376	FBgn0036893	3L:19605559-19606589	young	old	22.8765	12.9845	-0.817076	-1.22167	0.0029	0.0188645
1090	CG9377	FBgn0032507	2L:13359900-13361527	young	old	24.359	98.3146	2.01295	2.83778	5e-05	0.000618758
1091	CG9394	FBgn0034588	2R:16989434-17011220	young	old	64.7242	23.9009	-1.43724	-2.34916	5e-05	0.000618758
1092	CG9395	FBgn0032506	2L:13349822-13355073	young	old	16.4366	10.0918	-0.703722	-1.31295	0.0015	0.0111039
1093	CG9396	FBgn0037714	3R:5396132-5397345	young	old	60.2174	227.696	1.91886	3.26357	5e-05	0.000618758
1094	CG9399	FBgn0037715	3R:5397632-5399927	young	old	201.36	118.43	-0.765741	-1.40586	0.00055	0.00479482
1095	CG9400	FBgn0030562	X:14182116-14195901	young	old	20.7484	4.30975	-2.26732	-2.75553	5e-05	0.000618758
1096	CG9413	FBgn0030574	X:14478765-14496613	young	old	59.6461	36.2521	-0.718363	-1.33335	0.0013	0.00985497
1097	CG9427	FBgn0037721	3R:5450874-5452187	young	old	121.796	57.2226	-1.08981	-2.00377	5e-05	0.000618758
1098	CG9436	FBgn0033101	2R:2645105-2646404	young	old	32.2144	62.4768	0.955615	1.67258	5e-05	0.000618758
1099	CG9449	FBgn0036875	3L:19485372-19489812	young	old	35.6363	18.6286	-0.935828	-1.56177	1e-04	0.00115824
1100	CG9451	FBgn0036876	3L:19491501-19493912	young	old	166.476	79.8368	-1.06019	-1.75497	5e-05	0.000618758
1101	CG9460	FBgn0033115	2R:2773909-2775767	young	old	0.814513	2.68976	1.72347	1.35266	0.00345	0.0216768
1102	CG9486	FBgn0031791	2L:6253122-6322251	young	old	18.7	4.26639	-2.13195	-1.6019	0.00645	0.0355005
1103	CG9498	FBgn0031801	2L:6349392-6351028	young	old	30.9063	104.847	1.76232	3.20236	5e-05	0.000618758
1104	CG9505	FBgn0031805	2L:6367883-6370195	young	old	12.0127	4.26904	-1.49258	-1.93883	1e-04	0.00115824
1105	CG9510	FBgn0032076	2L:8939779-8943264	young	old	35.4388	76.0705	1.10201	1.74222	5e-05	0.000618758
1106	CG9531	FBgn0031817	2L:6466216-6467700	young	old	26.3351	8.94712	-1.55749	-2.42213	5e-05	0.000618758
1107	CG9547	FBgn0031824	2L:6491121-6496986	young	old	15.9917	56.1732	1.81256	1.82749	3e-04	0.00290595
1108	CG9572	FBgn0031089	X:20042158-20049547	young	old	18.9114	8.3535	-1.17881	-1.71194	5e-05	0.000618758
1109	CG9616	FBgn0038214	3R:10070525-10071193	young	old	6.98269	1.17053	-2.57662	-1.65038	0.00195	0.0136879
1110	CG9619	FBgn0036862	3L:19274463-19281669	young	old	25.5704	15.5907	-0.713795	-1.3457	0.0011	0.0085992
1111	CG9631	FBgn0027563	3R:10050819-10052468	young	old	40.5699	64.5117	0.669151	1.25714	0.00195	0.0136879
1112	CG9634	FBgn0027528	X:16621335-16645943	young	old	18.5003	8.05783	-1.19909	-2.14457	5e-05	0.000618758
1113	CG9636	FBgn0037556	3R:4066465-4069514	young	old	32.0723	18.7786	-0.772241	-1.47725	0.00025	0.00250102
1114	CG9657	FBgn0029950	X:7312627-7315672	young	old	21.0423	11.404	-0.883754	-1.44055	0.00025	0.00250102
1115	CG9663	FBgn0031516	2L:3294925-3303129	young	old	9.91846	16.7618	0.756986	1.38325	0.00055	0.00479482
1116	CG9664	FBgn0031515	2L:3291244-3294690	young	old	8.12108	13.7783	0.762654	1.21041	0.0028	0.0183608
1117	CG9674	FBgn0036663	3L:16780914-16800828	young	old	189.816	112.587	-0.753561	-1.18171	0.0041	0.0248648
1118	CG9676	FBgn0030773	X:16590164-16605178	young	old	489.64	140.413	-1.80204	-1.94797	0.00165	0.011996
1119	CG9691	FBgn0030160	X:9778474-9779079	young	old	953.192	1824.74	0.936854	1.46425	0.00045	0.00405706
1120	CG9701	FBgn0036659	3L:16726673-16732471	young	old	12.574	153.836	3.61288	4.78256	5e-05	0.000618758
1121	CG9733	FBgn0039759	3R:26069697-26072425	young	old	3.07132	38.8775	3.662	3.80845	5e-05	0.000618758
1122	CG9757	FBgn0003060	3R:9437587-9438151	young	old	11.9958	132.016	3.46012	4.24899	5e-05	0.000618758
1123	CG9759	FBgn0038160	3R:9434474-9434968	young	old	117.775	1750.82	3.89393	5.85964	5e-05	0.000618758
1124	CG9760	FBgn0036259	3L:12150149-12156835	young	old	5.17897	2.77422	-0.900585	-1.10464	0.0082	0.0426557
1125	CG9766	FBgn0037229	3R:94942-103515	young	old	21.3616	6.44408	-1.72898	-2.30982	5e-05	0.000618758
1126	CG9782	FBgn0030763	X:16509060-16515619	young	old	5.37954	1.69773	-1.66387	-1.57938	0.00035	0.00330503
1127	CG9815	FBgn0034861	2R:19309030-19313420	young	old	10.7039	2.45553	-2.12403	-1.79348	0.00025	0.00250102
1128	CG9876	FBgn0034821	2R:18977625-18981785	young	old	1.23659	0.461252	-1.42274	-1.02657	0.00995	0.0498726
1129	CG9896	FBgn0034808	2R:18881185-18886406	young	old	40.462	22.9278	-0.819466	-1.50769	3e-04	0.00290595
1130	CG9914	FBgn0030737	X:16197946-16202416	young	old	74.9739	260.702	1.79794	2.62417	5e-05	0.000618758
1131	CG9928	FBgn0032472	2L:13142480-13142902	young	old	1171.11	2046.85	0.805526	1.07724	0.007	0.0378031
1132	CG9941	FBgn0030514	X:13612766-13616058	young	old	16.3552	10.29	-0.668509	-1.19179	0.00375	0.0231448
1133	CG9987	FBgn0032781	2L:19430656-19432444	young	old	5.099	12.887	1.33763	1.78623	1e-04	0.00115824
1134	CG9989	FBgn0039593	3R:24496457-24497743	young	old	19.4191	52.0065	1.42122	2.08224	5e-05	0.000618758
1135	CG9996	FBgn0039273	3R:20898450-20900329	young	old	8.24752	13.2234	0.681058	1.04425	0.00975	0.049173
1136	CR42646	FBgn0261429	2R:1250757-1254863	young	old	0.95635	37.4299	5.29051	3.23589	5e-05	0.000618758
1137	CREG	FBgn0025456	3R:13218993-13220362	young	old	56.9378	122.27	1.10261	1.98971	5e-05	0.000618758
1138	Ca-P60A	FBgn0263006	2R:19814478-19823408	young	old	778.292	93.7555	-3.05334	-4.09692	5e-05	0.000618758
1139	CaBP1	FBgn0025678	2L:16354938-16356761	young	old	28.7269	60.5749	1.07632	1.90164	5e-05	0.000618758
1140	Cad74A	FBgn0036715	3L:17360850-17372629	young	old	0.900679	0.352541	-1.35322	-1.29257	0.0019	0.0134529
1141	CadN	FBgn0015609	2L:17649865-17739521	young	old	2.03112	0.966145	-1.07196	-1.57253	2e-04	0.00208188
1142	Calx	FBgn0013995	3R:16803997-16840182	young	old	51.8231	25.4242	-1.02739	-1.89345	5e-05	0.000618758
1143	CanB	FBgn0010014	X:5226777-5228568	young	old	156.531	85.838	-0.866761	-1.63217	5e-05	0.000618758
1144	Caps	FBgn0023095	4:1235703-1275487	young	old	52.9701	30.4615	-0.798192	-1.4286	0.00065	0.00551878
1145	Cat	FBgn0000261	3L:18815705-18821294	young	old	137.165	240.44	0.809759	1.41616	0.00065	0.00551878
1146	Cbp53E	FBgn0004580	2R:12861464-12886099	young	old	136.927	52.9951	-1.36948	-2.33224	5e-05	0.000618758
1147	Cchl	FBgn0038925	3R:17851696-17853198	young	old	142.289	63.7171	-1.15907	-2.19365	5e-05	0.000618758
1148	Ccn	FBgn0052183	3L:17683112-17743688	young	old	15.4903	8.99202	-0.784649	-1.40933	0.001	0.00794467
1149	Ccp84Aa	FBgn0004783	3R:2529803-2530625	young	old	1.38143	0	NA	NA	5e-05	0.000618758
1150	Ccp84Ag	FBgn0004777	3R:2512449-2513761	young	old	15.3943	0.155507	-6.62927	-3.98058	0.00055	0.00479482
1151	Cct1	FBgn0041342	3L:1546080-1553235	young	old	29.0866	55.2614	0.925916	1.58714	5e-05	0.000618758
1152	Cct2	FBgn0035231	3L:1553492-1555325	young	old	77.6307	51.0888	-0.603621	-1.12274	0.0047	0.0277789
1153	Cct5	FBgn0010621	2R:8062280-8066035	young	old	19.3742	52.8843	1.44871	2.15063	5e-05	0.000618758
1154	Cctgamma	FBgn0015019	3R:12473310-12475700	young	old	6.55178	19.9101	1.60354	2.38815	5e-05	0.000618758
1155	Cda4	FBgn0052499	X:21985465-22034545	young	old	3.07944	0.331695	-3.21474	-2.02171	5e-04	0.00444627
1156	Cda5	FBgn0051973	2L:25401-59242	young	old	21.1803	5.99422	-1.82108	-3.22205	5e-05	0.000618758
1157	Cdk4	FBgn0016131	2R:12466980-12472953	young	old	25.6774	15.8315	-0.697702	-1.19418	0.0031	0.0198351
1158	Cdk5alpha	FBgn0027491	2L:10308123-10310736	young	old	150.58	84.4056	-0.83512	-1.53815	0.00035	0.00330503
1159	CdsA	FBgn0010350	3L:8121151-8130313	young	old	400.848	203.712	-0.976525	-1.45145	0.00045	0.00405706
1160	CecA1	FBgn0000276	3R:26036595-26037009	young	old	10.1442	768.3	6.24294	5.26888	5e-05	0.000618758
1161	CecA2	FBgn0000277	3R:26037877-26038291	young	old	2.67373	455.724	7.41316	5.18522	5e-05	0.000618758
1162	CecB	FBgn0000278	3R:26039055-26039519	young	old	0.647148	61.1674	6.56252	4.20614	5e-05	0.000618758
1163	CecC	FBgn0000279	3R:26042205-26042659	young	old	1.18198	248.85	7.71793	4.83832	5e-05	0.000618758
1164	Cg25C	FBgn0000299	2L:5029614-5037114	young	old	10.0813	5.92148	-0.767648	-1.36692	0.00105	0.0082679
1165	CheA75a	FBgn0036783	3L:18245187-18245946	young	old	7.56631	1.82799	-2.04933	-1.3934	0.00305	0.019631
1166	Chit	FBgn0013763	2R:12560965-12618889	young	old	609.026	1225.29	1.00854	1.38143	0.00025	0.00250102
1167	Cht5	FBgn0038180	3R:9593272-9596454	young	old	1.59683	4.14446	1.37597	1.47832	3e-04	0.00290595
1168	Cht7	FBgn0035398	3L:3090984-3106956	young	old	4.04756	0.297991	-3.76371	-3.40143	5e-05	0.000618758
1169	CoVa	FBgn0019624	3R:7640927-7646021	young	old	1385.75	667.585	-1.05365	-1.35524	0.001	0.00794467
1170	Con	FBgn0005775	3L:4938047-4976172	young	old	6.3881	3.42267	-0.900266	-1.47546	2e-04	0.00208188
1171	Coprox	FBgn0021944	2L:6964425-6965813	young	old	6.88318	13.5577	0.977964	1.28738	0.00305	0.019631
1172	Cp18	FBgn0000357	3L:8719890-8720713	young	old	31.1302	9.74495	-1.67559	-1.23259	0.00415	0.0250282
1173	Cpn	FBgn0261714	3R:7988610-7991908	young	old	351.49	181.271	-0.955338	-1.48658	0.00025	0.00250102
1174	Cpr100A	FBgn0039805	3R:26693244-26694908	young	old	69.7302	1.99173	-5.12969	-5.41481	5e-05	0.000618758
1175	Cpr11A	FBgn0030394	X:12381005-12383484	young	old	3.14242	0.151694	-4.37264	-2.48178	0.00045	0.00405706
1176	Cpr11B	FBgn0030398	X:12447162-12448274	young	old	67.8159	7.94854	-3.09286	-2.78841	5e-05	0.000618758
1177	Cpr47Ee	FBgn0033602	2R:7152630-7154361	young	old	50.2499	14.6294	-1.78025	-2.9904	5e-05	0.000618758
1178	Cpr49Aa	FBgn0050045	2R:8264174-8264883	young	old	5.72908	0.879431	-2.70366	-1.57337	0.0033	0.0209229
1179	Cpr49Ae	FBgn0033728	2R:8289719-8292620	young	old	151.108	12.8413	-3.55672	-5.75217	5e-05	0.000618758
1180	Cpr49Ag	FBgn0033730	2R:8295340-8296038	young	old	172	10.6324	-4.01587	-5.26298	5e-05	0.000618758
1181	Cpr62Ba	FBgn0035279	3L:1824126-1831783	young	old	2.1444	0.738042	-1.5388	-1.07556	0.0076	0.0402639
1182	Cpr62Bb	FBgn0035280	3L:1832635-1835166	young	old	51.2074	31.7494	-0.689623	-1.16249	0.00395	0.0241502
1183	Cpr62Bc	FBgn0035281	3L:1840277-1842080	young	old	24.1416	1.9879	-3.6022	-3.20039	5e-05	0.000618758
1184	Cpr64Ac	FBgn0035512	3L:4211963-4212915	young	old	1.29727	5.80939	2.16291	1.53675	0.00025	0.00250102
1185	Cpr65Au	FBgn0042119	3L:6124412-6125209	young	old	1391.87	393.919	-1.82105	-3.20132	5e-05	0.000618758
1186	Cpr73D	FBgn0036680	3L:16932199-16935823	young	old	14.2979	7.02866	-1.02448	-1.53211	3e-04	0.00290595
1187	Cpr76Bd	FBgn0036881	3L:19526189-19531401	young	old	2.67905	0.305844	-3.13085	-2.05724	3e-04	0.00290595
1188	Cpr97Eb	FBgn0039481	3R:22915416-22916845	young	old	31.5289	0.84889	-5.21495	-4.49524	5e-05	0.000618758
1189	Crc	FBgn0000370	3R:5454659-5456607	young	old	271.424	426.043	0.650452	1.06844	0.00745	0.0397279
1190	CrebA	FBgn0004396	3L:15528513-15546314	young	old	4.32921	6.77086	0.645234	1.10838	0.0066	0.0361427
1191	Cry	FBgn0025680	2L:11944140-11946805	young	old	60.2057	0.600974	-6.64645	-6.19997	5e-05	0.000618758
1192	Crz	FBgn0013767	3R:10140657-10141439	young	old	57.2751	163.538	1.51364	2.62007	5e-05	0.000618758
1193	Csp	FBgn0004179	3L:22260360-22266846	young	old	117.304	64.7906	-0.856393	-1.4829	0.00045	0.00405706
1194	CycD	FBgn0010315	X:15800854-15803708	young	old	5.46819	9.18673	0.748487	1.1479	0.0058	0.0327727
1195	Cyp1	FBgn0004432	X:16211705-16214445	young	old	493.961	820.264	0.731691	1.10619	0.0067	0.0365877
1196	Cyp12a4	FBgn0038681	3R:14960880-14962862	young	old	102.062	176.254	0.78822	1.21487	0.0015	0.0111039
1197	Cyp12d1-d	FBgn0053503	2R:7011158-7013119	young	old	1.24625	7.02665	2.49524	1.60437	0.0018	0.012942
1198	Cyp12d1-p	FBgn0050489	2R:7007609-7009353	young	old	2.10109	11.6029	2.46528	2.44352	5e-05	0.000618758
1199	Cyp28c1	FBgn0030339	X:11733640-11735414	young	old	4.77539	2.119	-1.17224	-1.13159	0.0081	0.0422481
1200	Cyp28d1	FBgn0031689	2L:5210460-5214730	young	old	155.694	499.938	1.68304	2.33718	5e-05	0.000618758
1201	Cyp309a1	FBgn0031432	2L:2562884-2564848	young	old	16.5408	78.7105	2.25053	3.14841	5e-05	0.000618758
1202	Cyp309a2	FBgn0041337	2L:2564881-2573047	young	old	8.90577	38.4825	2.11139	3.2469	5e-05	0.000618758
1203	Cyp313a1	FBgn0038236	3R:10339621-10355513	young	old	114.398	12.4002	-3.20563	-3.54329	5e-05	0.000618758
1204	Cyp4ae1	FBgn0015036	X:2072916-2075034	young	old	9.62935	4.28438	-1.16835	-1.58661	0.00015	0.00164377
1205	Cyp4c3	FBgn0015032	3R:26719682-26726410	young	old	8.67551	0.959621	-3.17641	-3.21329	5e-05	0.000618758
1206	Cyp4d14	FBgn0023541	X:2067447-2069346	young	old	0.7202	3.2776	2.18617	1.78542	2e-04	0.00208188
1207	Cyp4d21	FBgn0031925	2L:7605599-7607703	young	old	10.9585	3.70882	-1.56301	-2.10194	5e-05	0.000618758
1208	Cyp4d8	FBgn0015033	3L:7486648-7489279	young	old	8.51183	15.0372	0.820991	1.18818	0.0043	0.0257894
1209	Cyp4e2	FBgn0014469	2R:4332216-4334676	young	old	44.1543	149.42	1.75875	3.02883	5e-05	0.000618758
1210	Cyp4p1	FBgn0015037	2R:5115285-5134752	young	old	43.007	127.149	1.56388	1.3025	0.0014	0.010507
1211	Cyp6a13	FBgn0033304	2R:4458006-4459650	young	old	22.6998	62.5934	1.46333	2.65274	5e-05	0.000618758
1212	Cyp6a22	FBgn0013773	2R:10759177-10760970	young	old	12.4006	24.8846	1.00484	1.64381	5e-05	0.000618758
1213	Cyp6a23	FBgn0033978	2R:10763337-10765159	young	old	24.5569	54.0078	1.13704	2.02458	5e-05	0.000618758
1214	Cyp6a8	FBgn0013772	2R:10774675-10776514	young	old	7.66529	67.765	3.14413	4.63142	5e-05	0.000618758
1215	Cyp6d2	FBgn0034756	2R:18540077-18542032	young	old	2.41189	20.2692	3.07105	3.73508	5e-05	0.000618758
1216	Cyp6d4	FBgn0039006	3R:18524046-18526029	young	old	8.06165	17.0213	1.07819	1.73512	5e-05	0.000618758
1217	Cyp6g1	FBgn0025454	2R:8073167-8077882	young	old	64.3325	164.373	1.35335	1.96125	5e-05	0.000618758
1218	Cyp6v1	FBgn0031126	X:20528810-20532419	young	old	6.72374	12.1145	0.849399	1.38189	0.00055	0.00479482
1219	Cyp6w1	FBgn0033065	2R:2061200-2062947	young	old	95.6258	390.119	2.02844	2.86635	5e-05	0.000618758
1220	Cyp9b1	FBgn0015038	2R:2973818-3017312	young	old	14.156	27.258	0.945268	1.47692	0.00095	0.00759689
1221	Cyp9b2	FBgn0015039	2R:3017781-3019640	young	old	74.9291	197.737	1.39999	1.99479	5e-05	0.000618758
1222	Cyp9h1	FBgn0033775	2R:8728317-8730063	young	old	13.072	30.4481	1.21987	2.04366	5e-05	0.000618758
1223	Cys	FBgn0004629	3R:10394752-10395363	young	old	1372.98	3666.34	1.41703	1.72747	0.00045	0.00405706
1224	Cyt-b5-r	FBgn0000406	2L:16788856-16790718	young	old	826.95	1730.33	1.06517	1.33214	0.00065	0.00551878
1225	Cyt-c-p	FBgn0000409	2L:16680045-16729636	young	old	1134.19	444.4	-1.35174	-1.18686	0.0037	0.0229522
1226	D	FBgn0000411	3L:14168700-14171720	young	old	6.25341	3.51224	-0.832252	-1.2417	0.00165	0.011996
1227	DAT	FBgn0034136	2R:12446061-12452763	young	old	7.14322	3.69549	-0.950811	-1.43345	4e-04	0.00369149
1228	DNaseII	FBgn0000477	3R:13845098-13846883	young	old	97.3177	200.165	1.04042	1.73107	5e-05	0.000618758
1229	Dat	FBgn0019643	2R:20027107-20046819	young	old	147.707	46.4576	-1.66875	-2.38628	5e-05	0.000618758
1230	Dbi	FBgn0010387	3L:7124964-7126563	young	old	546.089	851.799	0.641375	1.08642	0.00635	0.035029
1231	Ddc	FBgn0000422	2L:19114400-19120300	young	old	113.659	56.6168	-1.00541	-1.56027	0.00025	0.00250102
1232	Def	FBgn0010385	2R:5940047-5954060	young	old	11.9405	763.779	5.99922	2.86593	0.005	0.0291115
1233	Den1	FBgn0033716	2R:8225306-8227050	young	old	56.3521	37.4182	-0.590728	-1.09788	0.00825	0.0428701
1234	Det	FBgn0264291	3R:12975390-12976177	young	old	6.69553	14.5403	1.11878	1.19625	0.00335	0.0211711
1235	Dgp-1	FBgn0027836	2R:14055912-14060112	young	old	9.11695	51.6347	2.50172	3.56267	5e-05	0.000618758
1236	Dh44-R1	FBgn0033932	2R:10265629-10272864	young	old	10.4253	6.5655	-0.667114	-1.08256	0.0071	0.0382585
1237	Dip3	FBgn0040465	2R:14016004-14017751	young	old	21.115	13.3039	-0.666418	-1.13931	0.00505	0.0293676
1238	Dms	FBgn0011581	3R:20167274-20169407	young	old	288.456	450.272	0.642443	1.13536	0.005	0.0291115
1239	DopEcR	FBgn0035538	3L:4367639-4380376	young	old	74.848	47.8947	-0.644097	-1.1309	0.0053	0.0304407
1240	Dot	FBgn0015663	2L:3619190-3621681	young	old	6.5949	12.0774	0.872882	1.34232	0.00115	0.00886935
1241	Dpt	FBgn0004240	2R:14753269-14753765	young	old	8.61447	4022.8	8.86722	8.37607	5e-05	0.000618758
1242	DptB	FBgn0034407	2R:14754894-14755400	young	old	37.4143	6050.94	7.33742	8.46778	5e-05	0.000618758
1243	Dr	FBgn0000492	3R:25382108-25391007	young	old	1.1425	4.04595	1.82428	1.82899	5e-05	0.000618758
1244	Drep-2	FBgn0028408	2R:5179361-5189717	young	old	6.42907	3.07301	-1.06496	-1.82199	5e-05	0.000618758
1245	Drep-3	FBgn0028407	2R:7940448-7950374	young	old	23.6525	13.5269	-0.806159	-1.42014	4e-04	0.00369149
1246	Dro	FBgn0010388	2R:10633460-10633821	young	old	253.482	32174.7	6.9879	4.71307	5e-05	0.000618758
1247	Drs	FBgn0283461	3L:3369568-3369942	young	old	259.116	9699.98	5.22631	3.40556	5e-05	0.000618758
1248	Duox	FBgn0031464	2L:2815969-2830236	young	old	2.93667	1.54959	-0.922296	-1.20981	0.00445	0.0265423
1249	ERp60	FBgn0033663	2R:7773571-7778520	young	old	121.255	196.525	0.696669	1.21158	0.0027	0.0178127
1250	Edg91	FBgn0004554	3R:13436577-13437233	young	old	14.9929	37.8378	1.33555	1.50086	0.00085	0.0069335
1251	Eh	FBgn0000564	3R:13272363-13275250	young	old	13.6726	7.2797	-0.909338	-1.14131	0.0065	0.0356751
1252	Eip55E	FBgn0000566	2R:14515398-14516784	young	old	52.7987	98.2127	0.895408	1.60451	1e-04	0.00115824
1253	Eip63F-1	FBgn0004910	3L:3909972-3935992	young	old	25.0325	13.4057	-0.900963	-1.68079	0.00015	0.00164377
1254	Eip71CD	FBgn0000565	3L:15504152-15506302	young	old	139.803	426.238	1.60826	2.50072	5e-05	0.000618758
1255	Eip93F	FBgn0264490	3R:17774835-17837910	young	old	3.70423	5.92739	0.678222	1.26954	0.00215	0.014742
1256	EndoGI	FBgn0028515	2L:16257992-16261875	young	old	43.1218	65.5412	0.603984	1.11811	0.0069	0.0373664
1257	Ent3	FBgn0036319	3L:12846755-12850021	young	old	16.7513	7.85356	-1.09286	-1.84494	5e-05	0.000618758
1258	Est-6	FBgn0000592	3L:12181934-12183805	young	old	125.446	296.393	1.24045	2.06167	5e-05	0.000618758
1259	Fas1	FBgn0262742	3R:12450947-12465493	young	old	500.805	224.115	-1.16001	-1.57616	0.00035	0.00330503
1260	Fcp1	FBgn0035026	2R:20453081-20459106	young	old	11.4313	6.52182	-0.809649	-1.20884	0.0055	0.031368
1261	Fdh	FBgn0011768	3R:6696626-6698102	young	old	49.7814	91.0954	0.871772	1.56014	5e-05	0.000618758
1262	Fer1	FBgn0037475	3R:2961929-2967694	young	old	18.2478	7.69717	-1.24532	-1.91285	5e-05	0.000618758
1263	Fer2	FBgn0038402	3R:11975290-11977064	young	old	6.64069	3.20211	-1.05231	-1.12373	0.00625	0.0347325
1264	Fip1	FBgn0037255	3R:310762-313185	young	old	2.11157	4.77819	1.17815	1.29137	0.0026	0.0172814
1265	Fit2	FBgn0036688	3L:17017429-17020219	young	old	5.0648	2.2594	-1.16456	-1.44187	0.0012	0.00919686
1266	Fkbp13	FBgn0010470	2R:17374669-17385431	young	old	97.215	273.972	1.49478	2.26964	5e-05	0.000618758
1267	Fmo-2	FBgn0033079	2R:2529921-2532585	young	old	43.0862	85.6912	0.99192	1.76603	5e-05	0.000618758
1268	Fmrf	FBgn0000715	2R:5793795-5797969	young	old	18.1394	31.4626	0.794512	1.3939	6e-04	0.00516159
1269	Frq2	FBgn0083228	X:18080189-18096871	young	old	8.07074	4.3274	-0.8992	-1.39429	7e-04	0.00587687
1270	FucTA	FBgn0036485	3L:15140239-15151684	young	old	9.79874	5.58554	-0.810899	-1.2934	0.00205	0.0141858
1271	Fuca	FBgn0036169	3L:11506666-11513921	young	old	2.82663	6.71554	1.24842	1.34735	0.0024	0.0161946
1272	GABA-B-R2	FBgn0027575	3R:17596054-17601562	young	old	37.717	15.3737	-1.29475	-2.37396	5e-05	0.000618758
1273	GABA-B-R3	FBgn0031275	2L:752799-762142	young	old	11.4893	6.55791	-0.808988	-1.42854	0.00055	0.00479482
1274	GIIIspla2	FBgn0030013	X:8051686-8053050	young	old	35.584	66.0217	0.891712	1.60804	5e-05	0.000618758
1275	GNBP1	FBgn0040323	3L:18668912-18670983	young	old	19.6734	32.1059	0.706591	1.27992	0.0021	0.0144805
1276	GV1	FBgn0027790	3L:1810588-1822903	young	old	92.9835	53.0222	-0.810376	-1.45601	4e-04	0.00369149
1277	Gad1	FBgn0004516	3L:4074068-4088744	young	old	284.204	72.8673	-1.96358	-3.24482	5e-05	0.000618758
1278	Gadd45	FBgn0033153	2R:3136667-3138160	young	old	5.67987	20.3954	1.84432	2.75204	5e-05	0.000618758
1279	Gasp	FBgn0026077	3R:1914950-1926609	young	old	88.0935	21.5974	-2.02818	-3.44039	5e-05	0.000618758
1280	Gbeta5	FBgn0030011	X:8044763-8046311	young	old	67.0077	24.9706	-1.42409	-2.62046	5e-05	0.000618758
1281	Gbeta76C	FBgn0004623	3L:19680727-19683092	young	old	1722.24	660.854	-1.38188	-1.88881	5e-05	0.000618758
1282	Gdh	FBgn0001098	3R:19759636-19768824	young	old	320.473	101.155	-1.66363	-2.34895	5e-05	0.000618758
1283	Gef64C	FBgn0035574	3L:4692783-4796249	young	old	3.368	2.02835	-0.731582	-1.15654	0.0052	0.0300253
1284	Gel	FBgn0010225	3R:60867-68868	young	old	243.665	593.214	1.28366	1.77627	5e-05	0.000618758
1285	Gfat2	FBgn0039580	3R:24162740-24165490	young	old	8.20605	17.1032	1.05951	1.75088	5e-05	0.000618758
1286	Gip	FBgn0011770	X:10220503-10223882	young	old	105.897	187.675	0.825576	1.36214	0.00095	0.00759689
1287	Gli	FBgn0001987	2L:15756000-15762755	young	old	4.88573	8.04494	0.719508	1.18844	0.00485	0.0284246
1288	Glu-RI	FBgn0004619	3L:6617133-6628166	young	old	10.7907	5.71617	-0.916674	-1.62428	1e-04	0.00115824
1289	GlyP	FBgn0004507	2L:2130814-2137296	young	old	266.831	100.051	-1.41519	-2.1923	5e-05	0.000618758
1290	Glycogenin	FBgn0265191	2R:17087978-17102485	young	old	162.56	91.9592	-0.821905	-1.0848	0.0098	0.0493742
1291	Got1	FBgn0001124	2R:12025856-12029439	young	old	248.484	522.88	1.07333	1.64892	1e-04	0.00115824
1292	Got2	FBgn0001125	2L:1982233-1987761	young	old	190.083	554.694	1.54506	2.16984	5e-05	0.000618758
1293	Gp93	FBgn0039562	3R:23774379-23779834	young	old	51.5947	84.2259	0.707041	1.21993	0.00295	0.0191007
1294	Gpdh	FBgn0001128	2L:5943681-5949092	young	old	835.896	449.729	-0.894268	-1.23959	0.00425	0.0255209
1295	Gpo-1	FBgn0022160	2R:11745255-11750251	young	old	76.0569	40.3044	-0.91614	-1.55846	0.00035	0.00330503
1296	Gr59f	FBgn0041234	2R:19430032-19431408	young	old	0.126091	2.24083	4.15149	2.11671	0.00055	0.00479482
1297	Gr61a	FBgn0035167	3L:841717-843411	young	old	1.11032	3.2381	1.54417	1.18855	0.00645	0.0355005
1298	Grasp65	FBgn0036919	3L:19918160-19919979	young	old	8.53774	16.0126	0.907282	1.24631	0.0015	0.0111039
1299	GstD1	FBgn0001149	3R:8191901-8194987	young	old	551.78	1265.16	1.19716	1.77911	5e-05	0.000618758
1300	GstD2	FBgn0010038	3R:8197692-8198426	young	old	6.36377	42.4688	2.73845	3.19847	5e-05	0.000618758
1301	GstD3	FBgn0010039	3R:8198789-8199535	young	old	32.6202	66.2728	1.02265	1.67585	5e-05	0.000618758
1302	GstD5	FBgn0010041	3R:8201485-8202136	young	old	0.496477	400.828	9.65704	4.70739	5e-05	0.000618758
1303	GstD6	FBgn0010042	3R:8202893-8203629	young	old	0.269268	3.87265	3.84621	2.1177	0.00055	0.00479482
1304	GstE1	FBgn0034335	2R:14285897-14286728	young	old	64.4186	389.858	2.5974	3.26578	5e-05	0.000618758
1305	GstE3	FBgn0063497	2R:14288221-14288972	young	old	71.6797	171.765	1.2608	2.23463	5e-05	0.000618758
1306	GstE6	FBgn0063494	2R:14293517-14294266	young	old	87.8615	253.86	1.53073	2.82024	5e-05	0.000618758
1307	GstE7	FBgn0063493	2R:14294424-14295193	young	old	11.2759	67.77	2.5874	3.61497	5e-05	0.000618758
1308	GstE8	FBgn0063492	2R:14295338-14296067	young	old	8.68106	58.5001	2.7525	3.30107	5e-05	0.000618758
1309	GstE9	FBgn0063491	2R:14296515-14299024	young	old	164.697	744.782	2.17701	3.28228	5e-05	0.000618758
1310	Gyc32E	FBgn0010197	2L:11138800-11148875	young	old	1.30904	2.90712	1.15108	1.3051	0.0025	0.0167192
1311	HDAC6	FBgn0026428	X:15222378-15236144	young	old	11.1525	20.8589	0.903289	1.27317	0.0034	0.021404
1312	HPS	FBgn0033973	2R:10742946-10746138	young	old	26.4846	16.3188	-0.698618	-1.04751	0.0099	0.0497497
1313	Hdc	FBgn0005619	2R:6128373-6134977	young	old	20.697	12.0224	-0.783691	-1.32384	0.00075	0.00623234
1314	Hf	FBgn0014000	2L:19965554-19967683	young	old	208.893	349.761	0.743605	1.1813	0.0036	0.0224317
1315	Hil	FBgn0050147	2R:16494385-16505719	young	old	11.5603	7.211	-0.680903	-1.18944	0.0034	0.021404
1316	His2B:CG17949	FBgn0061209	2L:21423124-21423745	young	old	0	1.31149	NA	NA	5e-05	0.000618758
1317	His3.3B	FBgn0004828	X:9047270-9050721	young	old	69.0798	136.074	0.978058	1.55572	0.00045	0.00405706
1318	HisCl1	FBgn0037950	3R:7612897-7622157	young	old	31.012	13.6107	-1.18809	-1.27008	0.0065	0.0356751
1319	Hk	FBgn0263220	X:10132276-10148337	young	old	14.036	8.49219	-0.724924	-1.18773	0.00405	0.0246228
1320	Hlc	FBgn0001565	X:21256544-21258967	young	old	94.5785	49.0653	-0.946809	-1.78227	5e-05	0.000618758
1321	Hn	FBgn0001208	3L:7753576-7756268	young	old	450.067	935.867	1.05616	1.38752	0.00125	0.00952028
1322	Hop	FBgn0024352	2L:295108-297413	young	old	19.582	38.4956	0.975165	1.79882	5e-05	0.000618758
1323	Hr46	FBgn0000448	2R:6092958-6124853	young	old	3.62925	2.02875	-0.839084	-1.29021	0.00235	0.0159012
1324	Hrs	FBgn0031450	2L:2739985-2744934	young	old	15.9123	27.2427	0.775734	1.29498	0.00115	0.00886935
1325	Hs6st	FBgn0038755	3R:15755435-15834244	young	old	8.44029	4.64573	-0.861386	-1.33765	0.0013	0.00985497
1326	Hsc70-1	FBgn0001216	3L:13967276-13970879	young	old	24.7383	4.89086	-2.33859	-3.68071	5e-05	0.000618758
1327	Hsc70-3	FBgn0001218	X:11695728-11701212	young	old	120.853	270.673	1.1633	1.79848	5e-05	0.000618758
1328	Hsp22	FBgn0001223	3L:9365821-9368064	young	old	22.2034	478.247	4.4289	5.59077	5e-05	0.000618758
1329	Hsp23	FBgn0001224	3L:9374983-9375867	young	old	35.5528	68.3766	0.943541	1.64903	5e-05	0.000618758
1330	Hsp60	FBgn0015245	X:11002505-11006341	young	old	19.3351	46.889	1.27803	2.1143	5e-05	0.000618758
1331	Hsp67Ba	FBgn0001227	3L:9370901-9372634	young	old	14.5799	5.73634	-1.34578	-1.9732	5e-05	0.000618758
1332	Hsp67Bc	FBgn0001229	3L:9364610-9365583	young	old	28.5227	8.16825	-1.80401	-2.46122	5e-05	0.000618758
1333	Hsp68	FBgn0001230	3R:19880139-19883029	young	old	12.5292	29.1989	1.22063	1.71909	3e-04	0.00290595
1334	Hsp83	FBgn0001233	3L:3193026-3197061	young	old	163.667	355.131	1.11759	1.66876	5e-05	0.000618758
1335	IM1	FBgn0034329	2R:14271456-14271883	young	old	1899.81	6189.4	1.70395	1.625	1e-04	0.00115824
1336	IM14	FBgn0067905	2R:16757929-16758134	young	old	10102.8	21989.7	1.12207	1.49198	0.00045	0.00405706
1337	IM4	FBgn0040653	2R:16756340-16756826	young	old	3537.6	11984.7	1.76034	1.5455	0.00015	0.00164377
1338	Idgf3	FBgn0020414	2L:16450906-16453176	young	old	114.506	305.315	1.41488	2.35434	5e-05	0.000618758
1339	Idgf4	FBgn0026415	X:9822298-9825012	young	old	570.059	1177.68	1.04676	1.41224	0.00075	0.00623234
1340	Idgf5	FBgn0064237	2R:14281169-14282787	young	old	51.5669	112.269	1.12245	1.98215	5e-05	0.000618758
1341	Idh	FBgn0001248	3L:8349502-8354628	young	old	272.954	507.31	0.89421	1.40541	0.00115	0.00886935
1342	Ih	FBgn0263397	2R:10166937-10186413	young	old	56.1197	33.1185	-0.760872	-1.43208	0.00075	0.00623234
1343	Ilp3	FBgn0044050	3L:9794397-9795220	young	old	122.144	37.8136	-1.69161	-2.83378	5e-05	0.000618758
1344	ImpL2	FBgn0001257	3L:4224698-4236147	young	old	29.0069	46.7764	0.689385	1.1786	0.0052	0.0300253
1345	ImpL3	FBgn0001258	3L:6252591-6255793	young	old	12.6021	54.2788	2.10672	3.21139	5e-05	0.000618758
1346	Indy	FBgn0036816	3L:18821731-18839360	young	old	85.8389	268.511	1.64528	2.37914	5e-05	0.000618758
1347	Inos	FBgn0025885	2R:3342418-3346368	young	old	89.9211	175.808	0.967268	1.6037	1e-04	0.00115824
1348	Ipk1	FBgn0050295	2R:16758310-16766632	young	old	9.04314	24.365	1.42992	2.27354	5e-05	0.000618758
1349	Ipp	FBgn0016672	3R:9784472-9786196	young	old	284.413	142.687	-0.99513	-1.7033	5e-05	0.000618758
1350	Ir41a	FBgn0040849	2R:837171-909460	young	old	0.160699	0.876882	2.44802	1.36267	0.00195	0.0136879
1351	Ir75a	FBgn0036757	3L:17808761-17811021	young	old	0.158493	1.38329	3.12561	1.65848	0.00015	0.00164377
1352	Irbp	FBgn0011774	3R:7235770-7238162	young	old	5.22779	15.7954	1.59523	2.47866	5e-05	0.000618758
1353	Irc	FBgn0038465	3R:12828598-12832930	young	old	91.7848	276.818	1.59261	2.56807	5e-05	0.000618758
1354	Irk2	FBgn0039081	3R:19339689-19345167	young	old	78.4462	47.232	-0.73194	-1.39378	8e-04	0.00660287
1355	JhI-1	FBgn0028426	2R:6194534-6197276	young	old	4.71475	7.68939	0.705689	1.09597	0.00605	0.0337748
1356	JhI-26	FBgn0028424	2R:12176829-12178838	young	old	33.6711	52.0777	0.629156	1.18093	0.0046	0.027287
1357	Jhe	FBgn0010052	2R:12007310-12010278	young	old	5.53724	1.80209	-1.6195	-1.60587	8e-04	0.00660287
1358	Jheh1	FBgn0010053	2R:14740938-14742614	young	old	62.3472	144.608	1.21375	2.23593	5e-05	0.000618758
1359	Jheh3	FBgn0034406	2R:14747879-14749576	young	old	22.7339	13.8879	-0.711021	-1.10733	0.00815	0.0424635
1360	Karybeta3	FBgn0087013	3R:474944-480360	young	old	135.864	85.4507	-0.668993	-1.13309	0.00555	0.0315426
1361	Kaz1-ORFB	FBgn0063923	3L:216644-223069	young	old	87.9354	192.328	1.12906	1.51889	0.00065	0.00551878
1362	KdelR	FBgn0267330	2L:10426866-10428159	young	old	75.2175	124.485	0.726836	1.3665	8e-04	0.00660287
1363	Keap1	FBgn0038475	3R:12899660-12905665	young	old	7.66422	13.1561	0.779518	1.32996	0.0013	0.00985497
1364	Klp64D	FBgn0004380	3L:5350320-5352354	young	old	30.4383	20.1054	-0.5983	-1.12836	0.0069	0.0373664
1365	Klp68D	FBgn0004381	3L:11788709-11791980	young	old	22.6891	13.5028	-0.748748	-1.40998	5e-04	0.00444627
1366	KrT95D	FBgn0020647	3R:19824161-19857532	young	old	11.6274	21.8619	0.910886	1.50054	0.00035	0.00330503
1367	Ku80	FBgn0041627	2L:15768511-15773119	young	old	4.48065	11.4156	1.34922	1.95381	5e-05	0.000618758
1368	Lam	FBgn0002525	2L:5542526-5546642	young	old	6.33263	9.66143	0.609432	1.05271	0.00915	0.0466287
1369	LanB1	FBgn0261800	2L:7811439-7820774	young	old	7.82228	4.46138	-0.810099	-1.44767	0.00055	0.00479482
1370	Lar	FBgn0000464	2L:19606568-19731561	young	old	19.3406	12.775	-0.598312	-1.12187	0.0063	0.0348912
1371	Las	FBgn0029158	3L:20423697-20425456	young	old	48.6489	32.9351	-0.56278	-1.0599	0.00995	0.0498726
1372	Lcp65Ac	FBgn0020642	3L:6137923-6138493	young	old	31.4586	10.8934	-1.52999	-1.68377	5e-05	0.000618758
1373	Lcp65Ag2	FBgn0020637	3L:6126088-6126700	young	old	8.13407	1.42623	-2.51177	-1.82557	5e-05	0.000618758
1374	Lim3	FBgn0002023	2L:19079233-19108108	young	old	4.92136	2.44636	-1.00842	-1.29175	0.0034	0.021404
1375	Lip1	FBgn0023496	2L:10699407-10701458	young	old	0.283413	1.99882	2.81818	1.61667	0.00015	0.00164377
1376	Lip4	FBgn0032264	2L:10529417-10531560	young	old	32.7631	80.9959	1.30578	2.47472	5e-05	0.000618758
1377	Lk6	FBgn0017581	3R:7578505-7590179	young	old	90.5591	143.96	0.668735	1.0682	0.00905	0.046264
1378	Lnk	FBgn0028717	3R:21714264-21718999	young	old	25.8973	16.8676	-0.618546	-1.14013	0.00675	0.036799
1379	Lsd-1	FBgn0039114	3R:19589578-19593174	young	old	187.084	374.532	1.0014	1.3423	0.002	0.0139088
1380	Lsp1alpha	FBgn0002562	X:12384415-12386933	young	old	0.0520159	119.001	11.1597	5.30205	0.00085	0.0069335
1381	Lsp2	FBgn0002565	3L:12122492-12124796	young	old	67.4674	815.807	3.59597	3.40268	5e-05	0.000618758
1382	M(2)21AB	FBgn0005278	2L:106902-114433	young	old	176.081	386.607	1.13463	1.75792	0.00015	0.00164377
1383	Manf	FBgn0027095	3R:12175087-12176523	young	old	64.6134	112.84	0.804374	1.50187	0.00035	0.00330503
1384	Mbs	FBgn0005536	3L:16045067-16075126	young	old	87.5183	36.6851	-1.25439	-2.17364	5e-05	0.000618758
1385	Mdh	FBgn0029155	3R:22977362-22983325	young	old	67.5196	29.6051	-1.18946	-2.1656	5e-05	0.000618758
1386	Mdr50	FBgn0010241	2R:10134470-10140102	young	old	0.666108	7.70895	3.53271	3.49375	5e-05	0.000618758
1387	Mdr65	FBgn0004513	3L:6233599-6238836	young	old	36.4037	24.037	-0.598827	-1.13767	0.0056	0.0317344
1388	Mec2	FBgn0030993	X:19082067-19084226	young	old	7.57938	28.5924	1.91548	2.42277	5e-05	0.000618758
1389	Men	FBgn0002719	3R:8538818-8548267	young	old	214.418	357.716	0.738388	1.06051	0.00795	0.0416884
1390	Mf	FBgn0038294	3R:10996346-11006143	young	old	1002.68	285.833	-1.81061	-2.20289	5e-05	0.000618758
1391	Mgat2	FBgn0039738	3R:25841226-25847980	young	old	37.2316	22.2228	-0.744486	-1.34136	0.0012	0.00919686
1392	Mhc	FBgn0264695	2L:16766736-16788766	young	old	124.84	45.8308	-1.44569	-2.02625	5e-05	0.000618758
1393	Mhcl	FBgn0026059	3R:11894244-11924483	young	old	61.6699	29.0257	-1.08724	-1.63545	5e-05	0.000618758
1394	Mipp1	FBgn0026061	3L:16556726-16566430	young	old	71.8763	35.3919	-1.0221	-1.94979	5e-05	0.000618758
1395	Mlc-c	FBgn0004687	X:5513166-5520085	young	old	93.6432	154.8	0.72516	1.14639	0.005	0.0291115
1396	Mlc1	FBgn0002772	3R:23483284-23485921	young	old	975.108	188.261	-2.37283	-3.82729	5e-05	0.000618758
1397	Mlc2	FBgn0002773	3R:25997159-26000273	young	old	1032.33	248.769	-2.05303	-2.71345	5e-05	0.000618758
1398	Mlf	FBgn0034051	2R:11822372-11827578	young	old	151.875	80.7366	-0.911589	-1.50582	1e-04	0.00115824
1399	Mlp60A	FBgn0259209	2R:19962535-19965746	young	old	879.214	564.564	-0.639077	-1.12701	0.00665	0.0363553
1400	Mmp1	FBgn0035049	2R:20556900-20575704	young	old	9.07836	20.2348	1.15633	1.76771	5e-05	0.000618758
1401	Mocs1	FBgn0263241	3L:11063682-11066448	young	old	12.0585	25.5929	1.0857	1.93888	5e-05	0.000618758
1402	Mpcp	FBgn0026409	3L:14530717-14533546	young	old	1050.76	450.183	-1.22285	-1.72912	5e-05	0.000618758
1403	Mpk2	FBgn0015765	3R:19976137-19978023	young	old	11.378	20.1958	0.82781	1.34894	9e-04	0.00726849
1404	Mtk	FBgn0014865	2R:11296350-11296621	young	old	217.001	21818.5	6.65171	7.30577	5e-05	0.000618758
1405	MtnA	FBgn0002868	3R:5609486-5610093	young	old	1149.36	3518.94	1.61432	2.62746	5e-05	0.000618758
1406	Mtp	FBgn0266369	2L:20919093-20922850	young	old	33.4767	98.3165	1.55428	2.62724	5e-05	0.000618758
1407	Mur2B	FBgn0025390	X:1417932-1553962	young	old	3.73313	6.70637	0.845146	1.49894	0.00055	0.00479482
1408	Myd88	FBgn0033402	2R:5191182-5196181	young	old	11.1736	17.3415	0.63413	1.15816	0.00465	0.0275167
1409	Myo31DF	FBgn0086347	2L:10491681-10506778	young	old	12.8314	26.723	1.0584	1.98866	5e-05	0.000618758
1410	Myo61F	FBgn0010246	3L:1318481-1329623	young	old	5.3457	9.69327	0.858606	1.388	0.00085	0.0069335
1411	NAAT1	FBgn0029762	X:5299264-5304878	young	old	22.4383	73.4304	1.71041	2.94101	5e-05	0.000618758
1412	ND23	FBti0072280	3R:11661769-11662819	young	old	467.303	252.755	-0.886616	-1.64234	5e-05	0.000618758
1413	ND42	FBgn0019957	3R:17853426-17855115	young	old	346.539	142.41	-1.28297	-2.32222	5e-05	0.000618758
1414	ND75	FBgn0017566	X:8142683-8145699	young	old	27.4327	43.2253	0.655976	1.0989	0.00905	0.046264
1415	NP15.6	FBgn0027785	3R:14850836-14854558	young	old	505.816	217.76	-1.21587	-2.10215	5e-05	0.000618758
1416	NUCB1	FBgn0052190	3L:17791159-17795353	young	old	68.672	118.317	0.784868	1.42104	4e-04	0.00369149
1417	Nat1	FBgn0010488	X:19374185-19378676	young	old	5.67546	9.26541	0.707118	1.18702	0.0034	0.021404
1418	Nc73EF	FBgn0010352	3L:16948604-16961180	young	old	185.771	102.526	-0.857533	-1.36725	0.00055	0.00479482
1419	Nca	FBgn0013303	3L:19985015-19990798	young	old	230.866	126.169	-0.871692	-1.16728	0.0061	0.0339957
1420	Neb-cGP	FBgn0083167	X:10354776-10355335	young	old	1479.74	830.267	-0.833692	-1.50531	1e-04	0.00115824
1421	Nha1	FBgn0031865	2L:6860902-6870387	young	old	6.14004	2.31172	-1.40928	-1.72209	0.00015	0.00164377
1422	Nhe2	FBgn0040297	2L:21104598-21132685	young	old	7.74642	4.01399	-0.948492	-1.44188	0.00065	0.00551878
1423	Nipped-B	FBgn0026401	2R:579176-616515	young	old	15.7317	24.126	0.616912	1.15394	0.0069	0.0373664
1424	Nmdmc	FBgn0010222	3R:4868225-4876271	young	old	39.7583	202.569	2.34908	1.59705	0.00195	0.0136879
1425	Npc2f	FBgn0039154	3R:19963616-19966658	young	old	2.50959	7.71057	1.61939	1.31049	0.00375	0.0231448
1426	Npc2g	FBgn0039800	3R:26570325-26570983	young	old	598.923	1190.08	0.990612	1.56887	1e-04	0.00115824
1427	Nplp1	FBgn0035092	2R:20919902-20927520	young	old	44.3037	28.0517	-0.659339	-1.16835	0.00475	0.0279729
1428	Nplp3	FBgn0042201	3L:16311123-16311790	young	old	12637.8	47.2508	-8.0632	-9.52797	5e-05	0.000618758
1429	Nplp4	FBgn0040717	2L:2008459-2008966	young	old	71.0194	19.787	-1.84366	-2.0891	5e-05	0.000618758
1430	Nrx-1	FBgn0038975	3R:18294257-18309680	young	old	10.3602	6.84164	-0.59864	-1.05475	0.00945	0.0478578
1431	NtR	FBgn0029147	2R:18015312-18017693	young	old	5.03308	12.7326	1.33902	1.83588	5e-05	0.000618758
1432	Ntl	FBgn0267326	2L:7711019-7714032	young	old	1.12911	0.232523	-2.27974	-1.44726	0.00035	0.00330503
1433	Nup58	FBgn0038722	3R:15470749-15472628	young	old	1.48447	3.95621	1.41418	1.39143	0.0025	0.0167192
1434	Oamb	FBgn0024944	3R:16514739-16540263	young	old	9.47655	5.33953	-0.827648	-1.37196	0.00135	0.0101708
1435	Oatp58Dc	FBgn0034716	2R:18111185-18116073	young	old	21.4637	9.88904	-1.118	-2.08433	5e-05	0.000618758
1436	Obp56a	FBgn0034468	2R:15585227-15586016	young	old	15.041	127.39	3.08228	3.57549	5e-05	0.000618758
1437	Obp56g	FBgn0034474	2R:15670988-15671525	young	old	837.386	439.408	-0.930333	-1.65822	5e-05	0.000618758
1438	Obp56h	FBgn0034475	2R:15703058-15703709	young	old	173.11	100.897	-0.778802	-1.31875	0.00145	0.0108075
1439	Obp83g	FBgn0046875	3R:1937391-1938019	young	old	12.3774	0.719803	-4.10397	-2.5565	5e-05	0.000618758
1440	Obp8a	FBgn0030103	X:9108928-9109735	young	old	68.0487	32.9025	-1.04837	-1.48002	4e-04	0.00369149
1441	Obp99b	FBgn0039685	3R:25541972-25542532	young	old	17.3724	112.163	2.69072	2.56653	5e-05	0.000618758
1442	Obp99d	FBgn0039684	3R:25540260-25540674	young	old	4.66646	71.5686	3.93893	3.17552	5e-05	0.000618758
1443	Odc1	FBgn0013307	2R:3892307-3894178	young	old	205.269	88.0875	-1.22051	-2.10333	5e-05	0.000618758
1444	Oli	FBgn0032651	2L:17589406-17591267	young	old	22.0069	9.15747	-1.26493	-1.83065	1e-04	0.00115824
1445	Or13a	FBgn0030715	X:15868457-15870739	young	old	3.68119	0.851086	-2.1128	-1.6766	5e-05	0.000618758
1446	Or45b	FBgn0033422	2R:5447102-5448573	young	old	8.49298	3.43165	-1.30737	-1.27698	0.00425	0.0255209
1447	Oscp	FBgn0016691	3R:11091297-11094260	young	old	1297.12	562.825	-1.20455	-2.0013	5e-05	0.000618758
1448	Osi9	FBgn0037416	3R:2085934-2087832	young	old	4.16908	0.0858937	-5.60103	-3.11067	0.0012	0.00919686
1449	Ost48	FBgn0014868	X:9050954-9052544	young	old	19.6171	36.383	0.891153	1.48374	4e-04	0.00369149
1450	OstStt3	FBgn0011336	3R:20891525-20895372	young	old	34.2997	54.1607	0.659052	1.18248	0.0039	0.0238893
1451	P58IPK	FBgn0037718	3R:5412660-5416709	young	old	29.8379	52.231	0.807757	1.31729	0.00095	0.00759689
1452	PGRP-LB	FBgn0037906	3R:7263268-7291360	young	old	9.49861	43.3674	2.19082	1.70151	0.0049	0.0287004
1453	PGRP-LC	FBgn0035976	3L:9331909-9341436	young	old	37.5017	84.7153	1.17567	1.96644	5e-05	0.000618758
1454	PGRP-SA	FBgn0030310	X:11455561-11464355	young	old	22.001	105.727	2.26471	2.58032	5e-05	0.000618758
1455	PGRP-SB1	FBgn0043578	3L:16720398-16721118	young	old	117.451	4527.95	5.26873	6.34578	5e-05	0.000618758
1456	PGRP-SC1b	FBgn0033327	2R:4600948-4601587	young	old	0	1.60257	NA	NA	5e-05	0.000618758
1457	PGRP-SC2	FBgn0043575	2R:4604471-4605026	young	old	1.31787	505.166	8.58241	5.9319	5e-05	0.000618758
1458	PGRP-SD	FBgn0035806	3L:7643682-7752224	young	old	33.8297	533.275	3.97852	0.736855	0.0084	0.0434876
1459	PICK1	FBgn0032447	2L:12695037-12698917	young	old	25.3496	15.2491	-0.733243	-1.22013	0.00355	0.0221625
1460	PIP82	FBgn0024943	X:8411405-8446152	young	old	64.4183	33.4191	-0.946798	-1.22409	0.0076	0.0402639
1461	PMCA	FBgn0259214	4:349441-379526	young	old	112.74	68.8852	-0.710728	-1.13488	0.0084	0.0434876
1462	PNUTS	FBgn0053526	2L:870463-877050	young	old	147.429	86.6016	-0.767551	-1.30217	0.0015	0.0111039
1463	PSR	FBgn0038948	3R:18186497-18188255	young	old	4.50594	8.95964	0.991611	1.193	0.00415	0.0250282
1464	Pax	FBgn0041789	2L:19400780-19430270	young	old	161.809	62.596	-1.37015	-2.04532	5e-05	0.000618758
1465	Pbprp2	FBgn0011280	X:20290639-20292009	young	old	2328.53	7246.28	1.63782	1.57614	0.00135	0.0101708
1466	Pdi	FBgn0014002	3L:15130429-15135745	young	old	172.112	304.67	0.823894	1.29104	0.0016	0.0116934
1467	Pdk	FBgn0017558	2R:5313946-5321930	young	old	82.0737	129.587	0.65893	1.16523	0.00555	0.0315426
1468	Pdsw	FBgn0021967	2L:3466161-3467326	young	old	607.931	371.239	-0.71156	-1.29828	0.00155	0.0114134
1469	Pepck	FBgn0003067	2R:14424271-14426924	young	old	146.784	687.692	2.22806	2.58101	5e-05	0.000618758
1470	Peritrophin-A	FBgn0022770	X:20115726-20119273	young	old	8.01692	2.15766	-1.89358	-1.84297	5e-05	0.000618758
1471	Pgd	FBgn0004654	X:2039168-2043633	young	old	16.6975	53.9555	1.69214	1.81751	0.00025	0.00250102
1472	Pgi	FBgn0003074	2R:4798406-4801631	young	old	104.537	207.216	0.987121	1.50078	0.00105	0.0082679
1473	Phk-3	FBgn0035089	2R:20857295-20859365	young	old	43.0277	139.226	1.69409	1.73613	2e-04	0.00208188
1474	Pi3K92E	FBgn0015279	3R:16454693-16460430	young	old	11.2191	17.509	0.642147	1.21623	0.00325	0.0206595
1475	Picot	FBgn0024315	2R:12542819-12555183	young	old	103.682	68.1589	-0.605189	-1.1235	0.00675	0.036799
1476	Pis	FBgn0030670	X:15595477-15597798	young	old	590.863	308.413	-0.93796	-1.54479	2e-04	0.00208188
1477	Pka-C3	FBgn0000489	3L:15918903-15947897	young	old	46.5537	30.0401	-0.632008	-1.17628	0.0051	0.0295879
1478	Pka-R1	FBgn0259243	3L:20809204-20829148	young	old	77.124	43.404	-0.829354	-1.4629	3e-04	0.00290595
1479	Pkcdelta	FBgn0259680	X:12326258-12347683	young	old	11.8348	5.39859	-1.13238	-1.81105	5e-05	0.000618758
1480	Pkg21D	FBgn0000442	2L:784335-790795	young	old	5.24287	2.22653	-1.23556	-1.536	5e-04	0.00444627
1481	Pli	FBgn0025574	3R:19685883-19715797	young	old	37.8681	23.1493	-0.710017	-1.27033	0.00185	0.0131753
1482	Pmm45A	FBgn0033377	2R:4994646-4997228	young	old	15.994	36.9492	1.20801	2.2332	5e-05	0.000618758
1483	PpD5	FBgn0005778	2R:17929171-17930387	young	old	0.96833	0.131686	-2.8784	-1.4879	0.00365	0.0226853
1484	Ppcs	FBgn0261285	3R:14964787-14973629	young	old	21.5301	14.3303	-0.58729	-1.07867	0.0099	0.0497497
1485	Ppn	FBgn0003137	3R:24346386-24366053	young	old	4.3388	8.24389	0.92603	1.55584	5e-05	0.000618758
1486	Ppt2	FBgn0032358	2L:11280313-11281929	young	old	57.8643	88.2748	0.609329	1.11745	0.006	0.0335725
1487	Prestin	FBgn0036770	3L:17892368-17894853	young	old	16.6118	40.9365	1.30118	2.08901	5e-05	0.000618758
1488	Prm	FBgn0003149	3L:8725957-8738447	young	old	102.361	38.2782	-1.41908	-2.02927	5e-05	0.000618758
1489	Proct	FBgn0045038	2L:7864638-7871432	young	old	64.4921	33.9311	-0.926513	-1.7421	5e-05	0.000618758
1490	Pros26	FBgn0002284	3L:16602496-16603521	young	old	89.9107	139.564	0.634366	1.21159	0.00345	0.0216768
1491	Pros28.1	FBgn0004066	X:16170304-16171621	young	old	54.07	83.3486	0.62433	1.19121	0.00295	0.0191007
1492	Pros29	FBgn0261394	2R:16882371-16883616	young	old	93.2131	141.859	0.605857	1.16549	0.0037	0.0229522
1493	Pros35	FBgn0250843	2L:10221352-10222503	young	old	69.4238	115.798	0.738111	1.40831	0.00035	0.00330503
1494	Prosap	FBgn0040752	2R:9948983-10028403	young	old	3.78519	2.45466	-0.624843	-1.05163	0.00965	0.048719
1495	Prosbeta3	FBgn0026380	3R:4829739-4831948	young	old	80.7745	142.039	0.814319	1.1895	0.00385	0.0236275
1496	Prx2540-1	FBgn0033520	2R:6311940-6312976	young	old	7.18242	23.1817	1.69044	1.90552	5e-05	0.000618758
1497	Prx2540-2	FBgn0033518	2R:6306224-6307266	young	old	12.33	39.6282	1.68435	2.27888	5e-05	0.000618758
1498	PsGEF	FBgn0264598	X:2272150-2281697	young	old	4.36976	1.73904	-1.32927	-1.62947	0.00025	0.00250102
1499	Pu	FBgn0003162	2R:17062821-17070121	young	old	345.377	99.9002	-1.78961	-2.88185	5e-05	0.000618758
1500	Pur-alpha	FBgn0022361	4:578607-586562	young	old	80.9039	50.7042	-0.674103	-1.23462	0.00275	0.0180815
1501	Pvf2	FBgn0031888	2L:7069577-7084634	young	old	1.45476	3.49439	1.26426	1.35064	0.00165	0.011996
1502	Pvf3	FBgn0085407	2L:7099691-7156701	young	old	8.53032	4.42954	-0.945442	-1.41791	0.00075	0.00623234
1503	RYBP	FBgn0034763	2R:18558256-18560717	young	old	17.3315	11.2854	-0.618946	-1.10238	0.00755	0.0401078
1504	Rab26	FBgn0086913	3L:21311873-21327290	young	old	19.2872	11.4929	-0.746897	-1.13382	0.0054	0.0308879
1505	Rab3	FBgn0005586	2R:6608832-6616695	young	old	82.0377	43.5799	-0.912625	-1.62365	5e-05	0.000618758
1506	RabX4	FBgn0051118	3R:20652402-20653691	young	old	61.3791	33.4483	-0.875815	-1.61432	2e-04	0.00208188
1507	Rb97D	FBgn0004903	3R:22698304-22701464	young	old	16.564	10.6877	-0.632105	-1.11957	0.008	0.0418607
1508	Rdl	FBgn0004244	3L:9143694-9170704	young	old	0.619218	0.22182	-1.48106	-1.06563	0.0076	0.0402639
1509	Reg-2	FBgn0016715	3L:605164-606569	young	old	44.0264	141.978	1.68922	3.08774	5e-05	0.000618758
1510	Rel	FBgn0014018	3R:4868225-4876271	young	old	52.0842	158.724	1.6076	1.94174	1e-04	0.00115824
1511	Rgk3	FBgn0085426	2R:17143744-17167538	young	old	7.89395	3.86748	-1.02935	-1.24584	0.00545	0.0311192
1512	Rh50	FBgn0028699	3L:4910385-4919044	young	old	43.6032	16.1962	-1.42877	-2.45581	5e-05	0.000618758
1513	Rh7	FBgn0036260	3L:12157300-12168582	young	old	7.22688	4.58546	-0.656305	-1.08562	0.00685	0.0371988
1514	Rho1	FBgn0014020	2R:11990190-11994734	young	old	179.175	300.629	0.746617	1.11829	0.006	0.0335725
1515	RhoGAP93B	FBgn0038853	3R:16908757-16923527	young	old	18.3492	11.7648	-0.641237	-1.23544	0.00245	0.0164411
1516	Ric	FBgn0265605	2R:11994944-11997520	young	old	91.5276	57.796	-0.663239	-1.23838	0.00215	0.014742
1517	Rlip	FBgn0026056	3R:16843422-16846475	young	old	35.5049	18.3214	-0.954487	-1.80758	5e-05	0.000618758
1518	RnrL	FBgn0011703	2L:10325017-10327986	young	old	1.5973	4.10775	1.36271	1.53798	0.00095	0.00759689
1519	Rop	FBgn0004574	3L:4136784-4141398	young	old	132.465	60.6177	-1.1278	-1.54562	3e-04	0.00290595
1520	RpA-70	FBgn0010173	3R:4087841-4090171	young	old	17.1217	30.3283	0.824843	1.54701	0.00015	0.00164377
1521	RpII140	FBgn0262955	3R:9951514-9955548	young	old	18.9838	27.6443	0.542214	1.03636	0.0092	0.0467615
1522	Rpd3	FBgn0015805	3L:4626716-4629467	young	old	17.7346	26.5524	0.582278	1.08715	0.0076	0.0402639
1523	Rpt4R	FBgn0036224	3L:11935122-11936589	young	old	6.37992	2.17948	-1.54956	-1.51367	0.001	0.00794467
1524	Rya-r44F	FBgn0011286	2R:4747895-4775602	young	old	8.93789	3.98658	-1.16478	-2.13262	5e-05	0.000618758
1525	SF1	FBtp0087235	3R:13366144-13370873	young	old	2.69172	9.88689	1.87699	2.4502	5e-05	0.000618758
1526	SH3PX1	FBgn0040475	3L:9703521-9706923	young	old	10.3742	16.9265	0.706286	1.17242	0.00325	0.0206595
1527	SIFR	FBgn0038880	3R:17102385-17119720	young	old	1.34257	2.64095	0.976059	1.31442	0.0025	0.0167192
1528	SP71	FBgn0036738	X:72457-96056	young	old	5.12546	2.06328	-1.31274	-1.62945	0.00045	0.00405706
1529	SPE	FBgn0039102	3R:19511978-19513869	young	old	146.904	253.072	0.78467	1.40039	4e-04	0.00369149
1530	Sap47	FBgn0013334	3R:11760821-11787847	young	old	104.538	54.8279	-0.931048	-1.47339	4e-04	0.00369149
1531	Scgalpha	FBgn0032013	2L:8303432-8305376	young	old	40.6018	14.9375	-1.44261	-2.58731	5e-05	0.000618758
1532	Scp2	FBgn0020907	3R:12400264-12409382	young	old	188.39	64.7893	-1.5399	-2.82989	5e-05	0.000618758
1533	SdhC	FBgn0037873	3R:7034855-7035571	young	old	709.63	342.326	-1.0517	-1.95192	5e-05	0.000618758
1534	Sec22	FBgn0260855	X:700104-702235	young	old	42.2153	66.1955	0.648966	1.22783	0.0029	0.0188645
1535	SelR	FBgn0267376	3R:6689070-6694379	young	old	160.674	94.8517	-0.760391	-1.34465	0.0015	0.0111039
1536	Sep4	FBgn0259923	X:16578243-16589206	young	old	35.1446	22.5525	-0.640016	-1.18216	0.0038	0.0233647
1537	Shab	FBgn0262593	3L:2895213-2959579	young	old	38.2003	19.1443	-0.99667	-1.77362	5e-05	0.000618758
1538	Shawn	FBgn0031039	X:19505558-19509647	young	old	6.89419	13.5855	0.978614	1.287	0.00205	0.0141858
1539	Shroom	FBgn0085408	2R:10195666-10239312	young	old	17.8033	10.3551	-0.781802	-1.30875	0.0019	0.0134529
1540	Slob	FBgn0264087	2L:7647052-7691057	young	old	181.279	73.6423	-1.2996	-2.13791	5e-05	0.000618758
1541	Snap25	FBgn0011288	3L:24067328-24292305	young	old	179.459	97.64	-0.878112	-1.50971	2e-04	0.00208188
1542	Socs36E	FBgn0041184	2L:18138667-18152410	young	old	3.68428	9.90969	1.42746	2.24742	5e-05	0.000618758
1543	Sod2	FBgn0010213	2R:12660420-12661413	young	old	276.597	154.038	-0.844497	-1.59058	5e-05	0.000618758
1544	Sodh-1	FBgn0024289	3R:2878056-2880264	young	old	24.4711	252.073	3.36469	4.86017	5e-05	0.000618758
1545	Sox15	FBgn0005613	2R:10088887-10099914	young	old	0.556328	1.49134	1.4226	1.35954	0.00185	0.0131753
1546	Sp212	FBgn0053329	3R:10047795-10049877	young	old	22.501	39.7846	0.82222	1.50793	0.00025	0.00250102
1547	Sp7	FBgn0037515	3R:3585507-3589148	young	old	45.0085	84.4349	0.907643	1.68651	5e-05	0.000618758
1548	Spase18-21	FBgn0262801	3R:2483603-2485822	young	old	130.444	204.303	0.647275	1.16005	0.00455	0.0270726
1549	Spase22-23	FBgn0039172	3R:20055027-20055751	young	old	92.7623	142.026	0.614548	1.15328	0.005	0.0291115
1550	Spat	FBgn0014031	X:6422980-6424759	young	old	144.78	251.622	0.797398	1.42218	5e-04	0.00444627
1551	Spn1	FBgn0028988	2R:2769169-2772378	young	old	65.5932	135.532	1.04702	1.78414	5e-05	0.000618758
1552	Spn28D	FBgn0031973	2L:8004547-8007253	young	old	25.429	38.1477	0.585121	1.08792	0.00925	0.0469912
1553	Spn4	FBgn0265137	2R:2763408-2766428	young	old	71.1564	140.104	0.977434	1.81197	5e-05	0.000618758
1554	Spn6	FBgn0028983	2R:14013809-14015715	young	old	12.1938	31.8984	1.38734	2.22137	5e-05	0.000618758
1555	Sr-CI	FBgn0014033	2L:4121720-4124002	young	old	2.06177	4.25979	1.0469	1.17948	0.00785	0.0412304
1556	Srp54	FBgn0024285	2L:9912906-9915044	young	old	38.2279	22.4824	-0.765829	-1.44214	0.00025	0.00250102
1557	Ssadh	FBgn0039349	3R:21450526-21452643	young	old	123.403	81.5102	-0.598328	-1.11171	0.0089	0.0456166
1558	Ssrp	FBgn0010278	2R:19693883-19696518	young	old	7.83342	16.216	1.04971	1.83412	5e-05	0.000618758
1559	Stat92E	FBgn0016917	3R:16361404-16378034	young	old	70.5948	120.463	0.770954	1.24369	0.0027	0.0178127
1560	Sur-8	FBgn0038504	3R:13220920-13229440	young	old	18.369	11.9836	-0.616215	-1.16741	0.0044	0.0262923
1561	Syb	FBgn0003660	2R:6135318-6142479	young	old	129.32	224.382	0.795012	1.28244	0.00155	0.0114134
1562	Syn2	FBgn0034135	2R:12439764-12445988	young	old	18.2905	11.9059	-0.619421	-1.17567	0.00435	0.0260413
1563	Syt1	FBgn0004242	2L:2780740-2799970	young	old	100.991	48.5174	-1.05766	-1.87238	0.00015	0.00164377
1564	Syt4	FBgn0028400	3R:3091782-3096533	young	old	86.3538	54.7989	-0.656112	-1.15833	0.00385	0.0236275
1565	Syt7	FBgn0039900	4:299302-327107	young	old	56.0889	32.151	-0.802851	-1.50818	4e-04	0.00369149
1566	T-cp1	FBgn0003676	3R:18314806-18317153	young	old	24.7247	45.3112	0.873917	1.62003	5e-05	0.000618758
1567	TM4SF	FBgn0020372	2R:19765981-19769954	young	old	458.769	63.2851	-2.85783	-4.30457	5e-05	0.000618758
1568	Tab2	FBgn0086358	2R:15180072-15191529	young	old	12.192	25.2045	1.04775	1.79943	5e-05	0.000618758
1569	Tace	FBgn0039734	3R:25826256-25829400	young	old	22.5868	11.5844	-0.963293	-1.64758	5e-05	0.000618758
1570	Tal	FBgn0087003	2R:19827935-19829637	young	old	168.978	526.129	1.63858	2.49342	5e-05	0.000618758
1571	Tango4	FBgn0030365	X:11915096-11916781	young	old	1.87669	4.50636	1.26378	1.231	0.00475	0.0279729
1572	Task6	FBgn0038165	3R:9494312-9497823	young	old	10.2094	5.31713	-0.941176	-1.15092	0.0072	0.0387119
1573	Task7	FBgn0037690	3R:5236050-5238015	young	old	26.8821	14.8581	-0.855401	-1.51604	2e-04	0.00208188
1574	Tcp-1zeta	FBgn0027329	X:15640658-15643006	young	old	22.2265	37.5028	0.754718	1.33941	0.00115	0.00886935
1575	Teh2	FBgn0035505	3L:4173852-4193788	young	old	63.4567	28.8606	-1.13667	-1.21719	0.0032	0.0204081
1576	TepII	FBgn0041182	2L:7693799-7701585	young	old	43.8231	190.272	2.1183	3.17297	5e-05	0.000618758
1577	TepIV	FBgn0041180	2L:19549792-19556455	young	old	63.1433	137.749	1.12533	1.78786	5e-05	0.000618758
1578	Thiolase	FBgn0025352	2R:19752943-19756139	young	old	36.8048	78.4422	1.09174	1.38346	0.00435	0.0260413
1579	Tis11	FBgn0011837	X:12553394-12573736	young	old	2.76111	5.50508	0.995517	1.17922	0.00785	0.0412304
1580	Tm1	FBgn0003721	3R:11107253-11133702	young	old	664.983	204.923	-1.69824	-2.59533	5e-05	0.000618758
1581	Tm2	FBgn0004117	3R:11135914-11140920	young	old	341.484	123.305	-1.46959	-2.46093	5e-05	0.000618758
1582	Toll-7	FBgn0034476	2R:15714409-15720473	young	old	4.55279	2.16726	-1.07088	-1.73062	0.00015	0.00164377
1583	Tom20	FBgn0036928	3L:19994186-19995407	young	old	225.688	142.265	-0.665746	-1.27769	0.0021	0.0144805
1584	Top3beta	FBgn0026015	X:6178170-6181997	young	old	4.25458	7.17395	0.753751	1.11804	0.0038	0.0233647
1585	TotA	FBgn0028396	3R:16696757-16697427	young	old	221.902	1894.24	3.09363	3.80992	5e-05	0.000618758
1586	TotB	FBgn0038838	3R:16699671-16700259	young	old	0.390783	2.70605	2.79175	1.52369	0.0038	0.0233647
1587	TotC	FBgn0044812	3R:16698709-16699310	young	old	176.254	863.341	2.29228	3.06099	5e-05	0.000618758
1588	TotM	FBgn0031701	2L:5329856-5330466	young	old	38.5061	488.942	3.6665	5.56047	5e-05	0.000618758
1589	TotX	FBgn0044810	3R:16727715-16733987	young	old	26.0983	150.67	2.52936	2.32395	5e-05	0.000618758
1590	Tpi	FBgn0086355	3R:25958697-25960321	young	old	92.3178	177.804	0.94561	1.52662	0.00035	0.00330503
1591	TpnC25D	FBgn0031692	2L:5218259-5271353	young	old	1921.54	454.75	-2.07912	-2.52878	5e-05	0.000618758
1592	TpnC41C	FBgn0013348	2R:953795-957715	young	old	152.872	19.4601	-2.97373	-4.80171	5e-05	0.000618758
1593	Trf4-1	FBgn0030049	X:8454667-8461653	young	old	3.3902	8.10268	1.25703	2.00377	5e-05	0.000618758
1594	TrpA1	FBgn0035934	3L:8887787-8896780	young	old	0.788018	2.71796	1.78622	1.71602	5e-05	0.000618758
1595	Trxr-1	FBgn0020653	X:8135530-8142072	young	old	32.2475	99.3704	1.62363	2.28361	5e-05	0.000618758
1596	Tsf1	FBgn0022355	X:18281964-18284377	young	old	462.925	4162.98	3.16877	2.53877	5e-05	0.000618758
1597	Tsf3	FBgn0034094	2R:12110718-12121591	young	old	10.2863	20.4928	0.994397	1.2534	0.0035	0.0219627
1598	Tsp	FBgn0031850	2L:6684844-6709085	young	old	96.9399	44.6809	-1.11743	-2.07831	5e-05	0.000618758
1599	Tsp29Fb	FBgn0032075	2L:8937389-8939746	young	old	30.5138	52.6231	0.786238	1.35497	0.00195	0.0136879
1600	Tsp42Ed	FBgn0029507	2R:2897364-2899359	young	old	49.3062	346.161	2.8116	4.88966	5e-05	0.000618758
1601	Tsp42Ei	FBgn0033130	2R:2922631-2925174	young	old	40.4174	82.0493	1.02151	1.87598	5e-05	0.000618758
1602	Tsp42Ej	FBgn0033132	2R:2927643-2930267	young	old	716.616	212.82	-1.75157	-2.94066	5e-05	0.000618758
1603	Tsp5D	FBgn0029837	X:5961992-5968890	young	old	38.8077	12.4973	-1.63472	-2.83935	5e-05	0.000618758
1604	Tsp66E	FBgn0035936	3L:8899016-8925165	young	old	63.5813	36.8283	-0.78779	-1.45389	0.00025	0.00250102
1605	UBL3	FBgn0026076	X:15743960-15747198	young	old	56.0099	33.5069	-0.741223	-1.38149	0.00085	0.0069335
1606	UK114	FBgn0086691	2L:15274229-15275060	young	old	225.907	655.638	1.53717	2.71861	5e-05	0.000618758
1607	Ubqn	FBgn0031057	X:19577780-19581273	young	old	13.352	23.3264	0.804907	1.48349	0.00025	0.00250102
1608	Ugt37a1	FBgn0026756	2L:20372472-20373967	young	old	0.678541	12.4616	4.19891	3.44372	5e-05	0.000618758
1609	Ugt37b1	FBgn0026755	2L:6225049-6226842	young	old	0.120585	5.37617	5.47846	3.23827	5e-05	0.000618758
1610	Ugt86Da	FBgn0040259	3R:6982821-6985469	young	old	44.413	79.7501	0.844502	1.58463	5e-05	0.000618758
1611	Ugt86Dc	FBgn0040257	3R:6980376-6982235	young	old	0.842766	2.61812	1.63533	1.3551	0.0029	0.0188645
1612	Uhg5	FBgn0083123	2R:10509110-10512013	young	old	71.6287	114.309	0.674332	1.22297	0.0031	0.0198351
1613	Unc-89	FBgn0053519	2R:19883065-19901384	young	old	7.2656	2.97617	-1.28763	-2.14502	5e-05	0.000618758
1614	VAChT	FBgn0270928	3R:14531173-14558068	young	old	28.648	13.0918	-1.12978	-1.69268	5e-05	0.000618758
1615	VGlut	FBgn0031424	2L:2400305-2410668	young	old	24.9622	12.9551	-0.946231	-1.7964	5e-05	0.000618758
1616	Vha55	FBgn0005671	3R:8449483-8453551	young	old	313.127	183.991	-0.767109	-1.25214	0.00265	0.0175421
1617	Vha68-1	FBgn0265262	2L:13000764-13004142	young	old	204.016	67.0369	-1.60565	-2.7913	5e-05	0.000618758
1618	Vinc	FBgn0004397	X:2108318-2116492	young	old	5.78188	10.4015	0.847179	1.38495	0.00035	0.00330503
1619	Wnt2	FBgn0004360	2R:5381673-5390695	young	old	0.55412	2.16379	1.96529	1.58872	0.001	0.00794467
1620	Wnt5	FBgn0010194	X:18395588-18399436	young	old	4.97826	2.31913	-1.10206	-1.60504	4e-04	0.00369149
1621	XRCC1	FBgn0026751	X:5223943-5226468	young	old	4.91447	11.4703	1.2228	1.91127	5e-05	0.000618758
1622	Xbp1	FBgn0021872	2R:17031049-17033255	young	old	40.7814	142.74	1.80741	2.87922	5e-05	0.000618758
1623	Xrp1	FBgn0261113	3R:14740689-14752571	young	old	150.495	453.804	1.59235	2.46842	5e-05	0.000618758
1624	ZC3H3	FBgn0035900	3L:8500568-8502847	young	old	23.2021	11.0804	-1.06624	-1.85121	5e-05	0.000618758
1625	Zasp52	FBgn0265991	2R:11650069-11704314	young	old	94.8936	39.0392	-1.28139	-2.10875	5e-05	0.000618758
1626	Zasp66	FBgn0035917	3L:8617472-8631773	young	old	414.974	160.445	-1.37094	-2.39108	5e-05	0.000618758
1627	Zip3	FBgn0038412	3R:12131484-12134424	young	old	8.36309	49.4605	2.56417	3.89286	5e-05	0.000618758
1628	Zw	FBgn0004057	X:19561265-19566385	young	old	10.7887	28.0891	1.38049	2.10674	5e-05	0.000618758
1629	a10	FBgn0011293	3L:17016221-17016841	young	old	16.1953	44.6791	1.46403	1.69024	0.00025	0.00250102
1630	aay	FBgn0023129	3L:9404158-9419777	young	old	259.423	652.673	1.33105	1.59262	0.00015	0.00164377
1631	ade2	FBgn0000052	2L:6038160-6045970	young	old	15.3507	62.1586	2.01765	3.31855	5e-05	0.000618758
1632	ade3	FBgn0000053	2L:7014860-7023940	young	old	19.2637	109.495	2.50691	4.03086	5e-05	0.000618758
1633	ade5	FBgn0020513	X:12651792-12654651	young	old	237.589	875.86	1.88223	2.65459	5e-05	0.000618758
1634	alpha-Est10	FBgn0015569	3R:3312304-3317278	young	old	8.37188	15.6592	0.903384	1.50299	3e-04	0.00290595
1635	alpha-Est5	FBgn0261393	3R:3359950-3362247	young	old	7.39937	20.3487	1.45946	2.25573	5e-05	0.000618758
1636	alpha-Est7	FBgn0015575	3R:3345284-3349476	young	old	140.548	234.442	0.738161	1.25569	0.0019	0.0134529
1637	alpha-catenin-related	FBgn0029105	2R:19845629-19849148	young	old	25.8696	15.2846	-0.759181	-1.41898	2e-04	0.00208188
1638	amd	FBgn0000075	2L:19110158-19114110	young	old	13.4943	3.14547	-2.10101	-2.43894	5e-05	0.000618758
1639	app	FBgn0260941	3L:12199337-12259889	young	old	21.864	13.7726	-0.66676	-1.2873	0.00195	0.0136879
1640	aralar1	FBgn0028646	3R:26271360-26281589	young	old	32.7935	58.2436	0.828693	1.38352	0.0013	0.00985497
1641	asrij	FBgn0034793	2R:18773920-18776374	young	old	29.1181	53.9348	0.889297	1.38795	0.001	0.00794467
1642	baf	FBgn0031977	2L:8026913-8039788	young	old	91.6419	177.779	0.956003	1.4958	4e-04	0.00369149
1643	beat-IIIb	FBgn0053179	2L:16973090-16993999	young	old	16.4514	7.99147	-1.04167	-1.90175	5e-05	0.000618758
1644	beat-IIa	FBgn0038498	3R:13145720-13191839	young	old	29.2527	14.0619	-1.05678	-2.00378	5e-05	0.000618758
1645	beat-IIb	FBgn0038494	3R:13057974-13073598	young	old	18.259	8.20471	-1.15408	-1.86942	5e-05	0.000618758
1646	beat-Ia	FBgn0013433	2L:16049994-16081688	young	old	8.64334	4.76672	-0.858593	-1.41888	7e-04	0.00587687
1647	beat-Ib	FBgn0028645	2L:15905133-15962432	young	old	16.1245	7.80242	-1.04726	-1.82823	5e-05	0.000618758
1648	beat-Ic	FBgn0028644	2L:16000536-16041047	young	old	3.91977	2.29629	-0.771463	-1.14181	0.0058	0.0327727
1649	beat-VI	FBgn0039584	3R:24243925-24298931	young	old	5.83104	2.4709	-1.23872	-1.48775	3e-04	0.00290595
1650	beat-Vb	FBgn0038092	3R:8741843-8760535	young	old	24.2382	13.3851	-0.856655	-1.50792	1e-04	0.00115824
1651	beat-Vc	FBgn0038084	3R:8571757-8603874	young	old	10.8019	4.69635	-1.20168	-1.72742	1e-04	0.00115824
1652	bel	FBgn0263231	3R:4481308-4486483	young	old	9.19411	16.0527	0.804038	1.34312	0.00105	0.0082679
1653	betaCop	FBgn0008635	X:18275579-18279228	young	old	15.8176	29.267	0.887739	1.56855	5e-05	0.000618758
1654	blw	FBgn0011211	2R:18686560-18689685	young	old	820.441	427.262	-0.941279	-1.22356	0.00335	0.0211711
1655	bmm	FBgn0036449	3L:14769595-14779523	young	old	33.5101	117.82	1.81391	3.21986	5e-05	0.000618758
1656	bond	FBgn0260942	3R:18376404-18382222	young	old	62.4447	37.8074	-0.723911	-1.3645	0.0015	0.0111039
1657	boss	FBgn0000206	3R:21787715-21792670	young	old	119.627	55.1469	-1.11719	-2.01522	5e-05	0.000618758
1658	bsk	FBgn0000229	2L:10247501-10250479	young	old	142.882	87.0851	-0.714329	-1.33671	0.00155	0.0114134
1659	bt	FBgn0005666	4:745029-796707	young	old	14.2945	7.84838	-0.864994	-1.49042	0.00025	0.00250102
1660	bw	FBgn0000241	2R:19411380-19426016	young	old	9.54922	17.0373	0.835239	1.18194	0.00415	0.0250282
1661	c12.2	FBgn0040234	X:9213524-9218392	young	old	3.44343	6.2291	0.855177	1.24689	0.00265	0.0175421
1662	capa	FBgn0039722	3R:25738706-25740050	young	old	129.951	259.291	0.996608	1.90111	5e-05	0.000618758
1663	capt	FBgn0261458	2L:1150782-1158264	young	old	28.1493	53.9342	0.938104	1.32242	0.00245	0.0164411
1664	cathD	FBgn0029093	2R:3709614-3711073	young	old	412.268	883.176	1.09912	1.75111	5e-05	0.000618758
1665	cdc14	FBgn0031952	2L:7802414-7810697	young	old	10.7244	6.9955	-0.616396	-1.10001	0.0068	0.0370096
1666	cdc2	FBgn0004106	2L:10384738-10386263	young	old	0.588284	2.38529	2.01958	1.44923	0.00045	0.00405706
1667	cer	FBgn0034443	2R:15283719-15284279	young	old	96.6892	154.801	0.678987	1.21597	0.0021	0.0144805
1668	chic	FBgn0000308	2L:5972899-5981025	young	old	185.544	306.844	0.725747	1.1606	0.00495	0.0289585
1669	chp	FBgn0267435	3R:27029903-27036452	young	old	460.013	200.207	-1.20019	-1.6189	2e-04	0.00208188
1670	cib	FBgn0026084	X:4000147-4005014	young	old	88.014	188.398	1.09798	2.0056	5e-05	0.000618758
1671	cln3	FBgn0036756	3L:17802329-17807211	young	old	17.5711	4.21021	-2.06124	-2.44647	5e-05	0.000618758
1672	cnc	FBgn0262975	3R:18999594-19047683	young	old	34.4079	72.1167	1.06759	1.7148	5e-05	0.000618758
1673	cni	FBgn0000339	2L:16309593-16310736	young	old	83.6868	126.312	0.593919	1.11952	0.00465	0.0275167
1674	cnir	FBgn0243513	2L:3038825-3039812	young	old	18.2506	9.86234	-0.887945	-1.18824	0.0061	0.0339957
1675	comt	FBgn0000346	X:13153029-13156521	young	old	157.57	59.963	-1.39385	-2.43982	5e-05	0.000618758
1676	cos	FBgn0000352	2R:3269668-3274617	young	old	6.50576	3.71731	-0.807459	-1.39356	0.00075	0.00623234
1677	cv-2	FBgn0000395	2R:17242519-17266967	young	old	2.45635	5.19725	1.08123	1.61449	0.00025	0.00250102
1678	cype	FBgn0015031	2L:5327240-5328870	young	old	1771.92	951.307	-0.897331	-1.49039	2e-04	0.00208188
1679	dgt2	FBgn0032390	2L:11989937-11990834	young	old	10.2557	21.7144	1.08222	1.46447	7e-04	0.00587687
1680	dia	FBgn0011202	2L:20758146-20767523	young	old	7.63791	12.6367	0.726371	1.32066	0.00095	0.00759689
1681	disco	FBgn0000459	X:16104630-16110767	young	old	2.94038	5.72265	0.96068	1.38136	6e-04	0.00516159
1682	disco-r	FBgn0042650	X:16012820-16042982	young	old	1.18286	3.28215	1.47236	1.82111	5e-05	0.000618758
1683	dm	FBgn0262656	X:3267215-3280049	young	old	0.449924	1.39438	1.63187	1.54899	0.00025	0.00250102
1684	dome	FBgn0043903	X:19570089-19577549	young	old	1.98572	4.39343	1.14569	1.5996	2e-04	0.00208188
1685	dp	FBgn0011763	2L:4479470-4591963	young	old	0.683809	0.448196	-0.609463	-1.08914	0.00665	0.0363553
1686	dpr	FBgn0040726	2R:16586354-16637949	young	old	8.35207	4.44062	-0.911375	-1.4587	3e-04	0.00290595
1687	dpr10	FBgn0052057	3L:10140552-10179205	young	old	10.1474	5.45964	-0.894228	-1.54821	3e-04	0.00290595
1688	dpr12	FBgn0085414	2R:1734193-1747693	young	old	24.7016	13.4159	-0.880662	-1.64747	5e-05	0.000618758
1689	dpr13	FBgn0034286	2R:13862621-13895370	young	old	9.87254	5.85486	-0.753788	-1.33781	0.0011	0.0085992
1690	dpr14	FBgn0029974	X:7799664-7801814	young	old	7.64827	4.26866	-0.84135	-1.06574	0.00755	0.0401078
1691	dpr15	FBgn0037993	3R:7964554-7984317	young	old	6.35211	3.37813	-0.911011	-1.45147	0.00045	0.00405706
1692	dpr17	FBgn0051361	3R:7920599-7937144	young	old	7.87394	4.40334	-0.838487	-1.39722	0.0012	0.00919686
1693	dpr18	FBgn0030723	X:15957773-15964337	young	old	26.121	15.322	-0.769605	-1.44746	0.00045	0.00405706
1694	dpr19	FBgn0032233	2L:10376491-10379908	young	old	37.0723	18.1522	-1.0302	-1.94523	5e-05	0.000618758
1695	dpr2	FBgn0261871	2L:10917658-10964128	young	old	7.99436	3.47494	-1.20199	-1.49068	0.00055	0.00479482
1696	dpr20	FBgn0035170	3L:852712-857239	young	old	20.5216	12.1261	-0.759023	-1.39391	0.00065	0.00551878
1697	dpr4	FBgn0053512	3R:7359204-7368671	young	old	22.9883	12.2701	-0.90575	-1.52593	0.00015	0.00164377
1698	dpr5	FBgn0037908	3R:7325705-7331677	young	old	14.2316	5.89295	-1.27203	-1.83247	5e-05	0.000618758
1699	dream	FBgn0033051	2R:1908371-1910711	young	old	0.479162	1.51844	1.66401	1.33985	0.0028	0.0183608
1700	drl	FBgn0015380	2L:19190345-19208615	young	old	10.087	5.80986	-0.795918	-1.35129	9e-04	0.00726849
1701	ds	FBgn0000497	2L:640020-714968	young	old	0.799837	0.365873	-1.12836	-1.36913	0.00135	0.0101708
1702	e	FBgn0000527	3R:17055551-17062900	young	old	8.74676	4.55367	-0.941719	-1.46652	0.00065	0.00551878
1703	e(y)3	FBgn0087008	X:19521981-19532385	young	old	0.848244	1.8188	1.10044	1.31553	0.0014	0.010507
1704	eIF-2beta	FBgn0004926	3L:12514228-12519837	young	old	114.348	198.326	0.794442	1.29771	0.0023	0.0156061
1705	eIF4E-6	FBgn0039622	3R:24852160-24852896	young	old	2.39694	7.91022	1.72252	1.49018	0.0078	0.0410562
1706	ec	FBgn0000542	X:3705975-3751658	young	old	0.952115	0.371306	-1.35852	-1.37271	0.00185	0.0131753
1707	eco	FBgn0035766	3L:7328434-7332088	young	old	7.30602	13.2692	0.860919	1.19521	0.00475	0.0279729
1708	ect	FBgn0000451	3L:10183375-10194934	young	old	1.73225	0.074393	-4.54134	-2.45004	5e-05	0.000618758
1709	ed	FBgn0000547	2L:4031378-4115059	young	old	5.37076	3.13257	-0.77778	-1.32038	0.00175	0.0126664
1710	edl	FBgn0023214	2R:14555025-14561037	young	old	8.42566	13.8134	0.713203	1.10656	0.0063	0.0348912
1711	egr	FBgn0033483	2R:5965869-5971715	young	old	20.6313	12.0411	-0.776863	-1.39344	0.001	0.00794467
1712	elgi	FBgn0036546	3L:15949649-15951533	young	old	18.7088	11.8457	-0.659348	-1.08819	0.007	0.0378031
1713	endoA	FBgn0038659	3R:14732331-14736070	young	old	67.647	38.3566	-0.81855	-1.49177	6e-04	0.00516159
1714	endoB	FBgn0034433	2R:15194951-15198197	young	old	55.7289	25.7439	-1.1142	-2.10261	5e-05	0.000618758
1715	exu	FBgn0000615	2R:16554923-16558379	young	old	0.808634	2.40049	1.56977	1.34957	0.002	0.0139088
1716	eys	FBgn0031414	2L:2308757-2358181	young	old	10.8117	4.33298	-1.31917	-2.19172	5e-05	0.000618758
1717	fas	FBgn0000633	2R:9510592-9636882	young	old	8.59841	5.0537	-0.76673	-1.41744	9e-04	0.00726849
1718	fat-spondin	FBgn0026721	2R:12941507-12946810	young	old	48.758	79.8545	0.711735	1.2535	0.0024	0.0161946
1719	fbp	FBgn0032820	2L:19761578-19764134	young	old	240.462	455.07	0.920276	1.53387	0.00025	0.00250102
1720	ferrochelatase	FBgn0266268	3R:27636175-27637985	young	old	40.9638	74.0217	0.853597	1.60985	1e-04	0.00115824
1721	fit	FBgn0038914	3R:17706531-17710176	young	old	2403.76	5951.59	1.30798	1.49468	0.00035	0.00330503
1722	flw	FBgn0000711	X:10279965-10302119	young	old	45.0785	27.0074	-0.739087	-1.40003	7e-04	0.00587687
1723	fu12	FBgn0026718	2L:8449690-8463990	young	old	26.1266	80.7251	1.6275	2.61664	5e-05	0.000618758
1724	fus	FBgn0023441	2R:11544822-11564198	young	old	19.5522	29.9293	0.614223	1.1331	0.00595	0.0334268
1725	futsch	FBgn0259108	X:1307910-1345416	young	old	7.97291	4.72069	-0.756107	-1.43074	0.00075	0.00623234
1726	fw	FBgn0001083	X:11886947-11897943	young	old	3.26415	0.604085	-2.43388	-2.06843	2e-04	0.00208188
1727	fz	FBgn0001085	3L:14267446-14361748	young	old	3.54571	1.98232	-0.838885	-1.12797	0.0088	0.0451514
1728	gammaSnap	FBgn0028552	2R:19934667-19936412	young	old	178.688	90.5762	-0.980237	-1.86313	5e-05	0.000618758
1729	glob1	FBgn0027657	3R:11722647-11728226	young	old	515.415	971.028	0.913777	1.30496	0.0015	0.0111039
1730	gnu	FBgn0001120	3L:14795479-14796457	young	old	0.419854	1.94871	2.21456	1.30276	0.00375	0.0231448
1731	gol	FBgn0004919	2R:20960149-20971843	young	old	117.672	29.1458	-2.01341	-3.26118	5e-05	0.000618758
1732	gprs	FBgn0024232	2R:12528744-12536284	young	old	4.72891	1.5745	-1.58661	-1.98704	5e-05	0.000618758
1733	growl	FBgn0263594	3R:228770-232914	young	old	101.532	171.392	0.755365	1.29349	0.00185	0.0131753
1734	h	FBgn0001168	3L:8668858-8672339	young	old	19.8215	37.5936	0.923422	1.69425	5e-05	0.000618758
1735	hb	FBgn0001180	3R:4517037-4523540	young	old	1.73635	0.747874	-1.21519	-1.15728	0.0063	0.0348912
1736	hep	FBgn0010303	X:12973239-12984466	young	old	5.20025	9.54728	0.876509	1.3536	0.00145	0.0108075
1737	hgo	FBgn0040211	2L:11136394-11138567	young	old	10.09	25.9642	1.36359	2.05164	5e-05	0.000618758
1738	hipk	FBgn0035142	3L:543069-576065	young	old	1.97583	3.50362	0.826391	1.29294	0.0022	0.0150426
1739	hkl	FBgn0263198	2L:19045360-19048633	young	old	63.2876	39.1128	-0.694282	-1.28435	0.00195	0.0136879
1740	hoe1	FBgn0041150	2L:4908744-4932296	young	old	120.966	66.1325	-0.871172	-1.53902	0.00035	0.00330503
1741	hoe2	FBgn0031649	2L:4933046-4936582	young	old	50.5696	29.9771	-0.754411	-1.40373	8e-04	0.00660287
1742	homer	FBgn0025777	2L:6720394-6723355	young	old	41.8387	23.7263	-0.818351	-1.5281	5e-05	0.000618758
1743	ifc	FBgn0001941	2L:5986323-5988858	young	old	25.6944	43.1846	0.749062	1.40196	8e-04	0.00660287
1744	igl	FBgn0013467	2R:11042943-11077797	young	old	181.575	86.5213	-1.06944	-1.88475	5e-05	0.000618758
1745	inaF-B	FBgn0259918	X:11618372-11630650	young	old	224.392	86.7018	-1.37189	-1.57316	2e-04	0.00208188
1746	ine	FBgn0011603	2L:4465199-4477024	young	old	28.867	15.9072	-0.859737	-1.30384	0.00245	0.0164411
1747	inx2	FBgn0027108	X:6885644-6905168	young	old	47.8553	27.6323	-0.792323	-1.25231	0.00315	0.0201287
1748	ird5	FBgn0024222	3R:11872068-11875144	young	old	4.75679	8.54766	0.845541	1.31161	0.00125	0.00952028
1749	jdp	FBgn0027654	3R:26342773-26352761	young	old	196.418	115.362	-0.767752	-1.28502	0.00065	0.00551878
1750	jigr1	FBgn0039350	3R:21463548-21475972	young	old	38.8132	22.9931	-0.755343	-1.4048	5e-04	0.00444627
1751	jim	FBgn0027339	3L:22789076-22826488	young	old	5.28287	8.58503	0.700502	1.26842	0.00195	0.0136879
1752	jp	FBgn0032129	2L:9547719-9566750	young	old	30.1219	18.9478	-0.668782	-1.19192	0.00405	0.0246228
1753	kal-1	FBgn0039155	3R:19967116-19974645	young	old	30.6479	4.45307	-2.78292	-3.55818	5e-05	0.000618758
1754	kar	FBgn0001296	3R:8507907-8515089	young	old	43.9404	22.7151	-0.951895	-1.70851	1e-04	0.00115824
1755	kay	FBgn0001297	3R:25592496-25619838	young	old	17.8078	32.8558	0.883635	1.59111	1e-04	0.00115824
1756	kdn	FBgn0261955	X:6244661-6255226	young	old	232.256	94.2773	-1.30073	-2.02998	5e-05	0.000618758
1757	kek2	FBgn0015400	2L:11621818-11626136	young	old	5.86671	3.25707	-0.848979	-1.38402	0.00075	0.00623234
1758	kek4	FBgn0032484	2L:13212334-13215152	young	old	29.6003	15.5053	-0.932847	-1.72168	5e-05	0.000618758
1759	kkv	FBgn0001311	3R:1203814-1218587	young	old	2.03786	0.0976036	-4.38398	-3.43851	5e-05	0.000618758
1760	klg	FBgn0017590	3R:18725023-18787456	young	old	18.85	9.0844	-1.0531	-1.9798	5e-05	0.000618758
1761	ko	FBgn0020294	3L:21068666-21124259	young	old	5.7824	2.91768	-0.986844	-1.5415	1e-04	0.00115824
1762	kraken	FBgn0020545	2L:852766-854539	young	old	32.7818	60.4263	0.882281	1.53256	0.00025	0.00250102
1763	krimp	FBgn0034098	2R:12125607-12128222	young	old	0.613674	1.5979	1.38063	1.21426	0.00185	0.0131753
1764	krz	FBgn0040206	3R:27873826-27877711	young	old	9.78032	17.0956	0.805669	1.40845	0.00055	0.00479482
1765	l(1)G0148	FBgn0028360	X:6548648-6553742	young	old	27.7771	14.9286	-0.895816	-1.69908	5e-05	0.000618758
1766	l(1)G0156	FBgn0027291	X:19413147-19415843	young	old	257.691	70.5462	-1.869	-3.35787	5e-05	0.000618758
1767	l(1)G0230	FBgn0028342	X:10107004-10108274	young	old	888.084	439.569	-1.01461	-1.82993	5e-05	0.000618758
1768	l(1)G0334	FBgn0028325	X:4596304-4599156	young	old	265.833	151.495	-0.811246	-1.36363	0.0011	0.0085992
1769	l(2)01289	FBgn0010482	2R:2608605-2628149	young	old	22.0507	12.4604	-0.823474	-1.49203	0.00045	0.00405706
1770	l(2)01810	FBgn0010497	2L:12027439-12034123	young	old	3.68242	1.74647	-1.07621	-1.15219	0.00505	0.0293676
1771	l(2)06225	FBgn0010612	2L:10975534-10987416	young	old	899.783	491.163	-0.873376	-1.33574	0.0011	0.0085992
1772	l(2)35Bg	FBgn0001977	2L:15035470-15038857	young	old	40.8446	87.0719	1.09206	1.75915	5e-05	0.000618758
1773	l(2)35Di	FBgn0001989	2L:15749608-15751054	young	old	274.492	140.176	-0.969523	-1.80424	5e-05	0.000618758
1774	l(2)gl	FBgn0002121	2L:9835-21372	young	old	8.97209	13.8038	0.621551	1.16958	0.00585	0.0329979
1775	l(2)k09913	FBgn0021979	2R:18954724-18959404	young	old	305.875	165.04	-0.890125	-1.51121	3e-04	0.00290595
1776	l(3)03670	FBgn0010808	3R:26878332-26879634	young	old	239.098	119.266	-1.00342	-1.90303	5e-05	0.000618758
1777	l(3)neo43	FBgn0011476	3R:11103869-11104351	young	old	58.1239	32.5047	-0.838485	-1.1926	0.0044	0.0262923
1778	lectin-24A	FBgn0040104	2L:3713373-3717773	young	old	0.493967	7.57291	3.93836	1.0097	0.0052	0.0300253
1779	levy	FBgn0034877	2R:19435762-19442241	young	old	1287.05	604.832	-1.08947	-1.74535	5e-05	0.000618758
1780	lig	FBgn0020279	2R:3955459-3966320	young	old	7.31259	11.8962	0.702041	1.24693	0.0026	0.0172814
1781	lox2	FBgn0034660	2R:17677120-17679160	young	old	53.3483	4.14569	-3.68576	-4.92972	5e-05	0.000618758
1782	lqf	FBgn0028582	3L:7521903-7531379	young	old	84.0654	47.8891	-0.811815	-1.45197	0.00085	0.0069335
1783	ltd	FBgn0002567	2R:5065368-5073866	young	old	143.135	57.6315	-1.31245	-2.01696	5e-05	0.000618758
1784	lush	FBgn0020277	3L:19597497-19599190	young	old	2.33426	8.00554	1.77803	1.49441	0.00145	0.0108075
1785	mRpL17	FBgn0035122	3L:264781-265908	young	old	61.7254	39.1976	-0.6551	-1.14595	0.0042	0.0252829
1786	mRpL28	FBgn0031660	2L:4973977-4975284	young	old	121.493	80.2103	-0.599012	-1.15228	0.00485	0.0284246
1787	mRpS5	FBgn0044510	3L:24530334-24536634	young	old	219.143	146.444	-0.581527	-0.944739	0.0087	0.0447795
1788	mal	FBgn0002641	X:20300707-20304237	young	old	5.55327	9.45475	0.767701	1.27622	0.00235	0.0159012
1789	mav	FBgn0039914	4:643841-646656	young	old	24.2298	12.5815	-0.945484	-1.68826	5e-05	0.000618758
1790	mdy	FBgn0004797	2L:16802020-16826991	young	old	33.5389	70.8957	1.07986	1.61859	2e-04	0.00208188
1791	mge	FBgn0035473	3L:3905343-3909931	young	old	175.687	102.42	-0.778506	-1.44402	0.00035	0.00330503
1792	miple	FBgn0027111	3L:267763-270340	young	old	222.705	126.087	-0.820716	-1.38403	0.0011	0.0085992
1793	msn	FBgn0010909	3L:2555774-2586540	young	old	11.5828	17.344	0.582454	1.09278	0.0072	0.0387119
1794	msta	FBgn0053548	X:2099882-2107808	young	old	32.3872	57.6598	0.832141	1.48213	0.00045	0.00405706
1795	mtacp1	FBgn0011361	3L:1329805-1331633	young	old	507.215	248.393	-1.02998	-1.84858	5e-05	0.000618758
1796	mtg	FBgn0260386	3R:4077900-4086440	young	old	4.17067	1.8171	-1.19864	-1.33473	0.00215	0.014742
1797	mtt	FBgn0050361	2R:4361932-4419420	young	old	5.71302	3.45085	-0.727301	-1.12628	0.00805	0.0420772
1798	mwh	FBgn0264272	3L:1208424-1232701	young	old	11.7999	2.14622	-2.45891	-3.3759	5e-05	0.000618758
1799	nAcRalpha-96Ab	FBgn0000039	3R:20311163-20316875	young	old	48.0672	20.1448	-1.25465	-2.34276	5e-05	0.000618758
1800	nAcRbeta-64B	FBgn0000038	3L:4429369-4435999	young	old	213.731	80.3952	-1.41061	-2.41582	5e-05	0.000618758
1801	nAcRbeta-96A	FBgn0004118	3R:20334936-20340823	young	old	55.0546	22.8484	-1.26877	-2.27616	5e-05	0.000618758
1802	nau	FBgn0002922	3R:19537250-19544079	young	old	1.71207	0.389696	-2.13532	-1.57996	0.00325	0.0206595
1803	ncm	FBgn0086707	2L:18444506-18448996	young	old	6.06829	9.19143	0.599	1.08866	0.0098	0.0493742
1804	neuroligin	FBgn0031866	2L:6896829-6906661	young	old	17.304	10.8181	-0.677653	-1.27542	0.00145	0.0108075
1805	nimB5	FBgn0028936	2L:13970528-13972947	young	old	17.2988	27.4569	0.666493	1.12565	0.00745	0.0397279
1806	nimC1	FBgn0259896	2L:13974116-13976753	young	old	3.33249	9.07807	1.44579	1.79736	5e-05	0.000618758
1807	ninaC	FBgn0002938	2L:7377717-7384344	young	old	1187.66	549.115	-1.11294	-1.16553	0.0054	0.0308879
1808	ninaG	FBgn0037896	3R:7245097-7247415	young	old	30.8499	46.2488	0.58415	1.08469	0.00695	0.0376163
1809	noc	FBgn0005771	2L:14490861-14494019	young	old	5.01788	8.16048	0.701575	1.08638	0.00555	0.0315426
1810	nocturnin	FBgn0261808	3R:7026137-7034357	young	old	33.5553	79.9944	1.25336	1.62456	0.00065	0.00551878
1811	nop5	FBgn0026196	2L:6914299-6920274	young	old	37.7506	22.1095	-0.771835	-1.16646	0.0053	0.0304407
1812	norpA	FBgn0262738	X:4216658-4256487	young	old	29.4366	15.375	-0.937025	-1.7799	5e-05	0.000618758
1813	npf	FBgn0027109	3R:12435480-12437049	young	old	64.5906	140.939	1.12568	2.01009	5e-05	0.000618758
1814	nrm	FBgn0262509	3L:22991540-23031258	young	old	14.2341	6.73122	-1.08041	-1.82921	5e-05	0.000618758
1815	nrv2	FBgn0015777	2L:6789760-6798864	young	old	249.855	122.528	-1.02798	-1.64973	1e-04	0.00115824
1816	nrv3	FBgn0032946	2L:21379999-21390347	young	old	350.981	141.681	-1.30875	-2.1323	5e-05	0.000618758
1817	nxf2	FBgn0036640	3L:16569958-16573387	young	old	0.681736	1.75681	1.36567	1.28705	0.0028	0.0183608
1818	obst-B	FBgn0027600	2L:10032693-10038954	young	old	14.7048	0.984278	-3.90107	-2.57964	1e-04	0.00115824
1819	ome	FBgn0259175	3L:14665967-14740971	young	old	13.0406	26.5971	1.02826	1.85518	5e-05	0.000618758
1820	ort	FBgn0003011	3R:15485469-15489401	young	old	14.5566	5.46409	-1.41362	-2.20028	5e-05	0.000618758
1821	out	FBgn0259834	X:19205060-19216098	young	old	8.67138	13.3652	0.624145	1.0711	0.0092	0.0467615
1822	ox	FBgn0011227	2R:8640530-8645028	young	old	1187.62	620.114	-0.937467	-1.36918	0.0011	0.0085992
1823	p130CAS	FBgn0035101	3L:149678-174524	young	old	22.1442	12.8373	-0.786584	-1.42186	6e-04	0.00516159
1824	p47	FBgn0033179	2R:3352519-3354236	young	old	24.2258	40.1708	0.7296	1.23398	0.0019	0.0134529
1825	pAbp	FBgn0265297	2R:14027582-14033740	young	old	115.142	182.968	0.668172	1.11965	0.0053	0.0304407
1826	pUf68	FBgn0028577	3L:1496852-1502598	young	old	24.9556	43.9071	0.815089	1.17056	0.00425	0.0255209
1827	par-6	FBgn0026192	X:17597361-17601129	young	old	18.5435	46.4376	1.32438	2.45196	5e-05	0.000618758
1828	pgant2	FBgn0031530	2L:3404459-3426642	young	old	22.0291	12.9561	-0.765778	-1.45764	0.00015	0.00164377
1829	phtf	FBgn0028579	2R:2629371-2633649	young	old	23.3301	14.2371	-0.712534	-1.3566	8e-04	0.00660287
1830	phyl	FBgn0013725	2R:10314840-10319840	young	old	18.3534	9.65445	-0.92678	-1.60117	5e-05	0.000618758
1831	pic	FBgn0260962	3R:8877977-8882454	young	old	12.5351	19.6059	0.645311	1.19557	0.0031	0.0198351
1832	pigeon	FBgn0010309	2L:19186035-19189938	young	old	10.2247	4.42996	-1.20669	-1.91593	5e-05	0.000618758
1833	pinta	FBgn0038966	3R:18249026-18250447	young	old	53.7991	108.038	1.00589	1.90615	5e-05	0.000618758
1834	pio	FBgn0020521	2R:20468771-20485385	young	old	56.2368	36.6138	-0.619129	-1.12603	0.00525	0.0302782
1835	pip	FBgn0003089	3L:19287868-19330699	young	old	2.27264	0.601549	-1.91761	-0.807793	0.006	0.0335725
1836	pirk	FBgn0034647	2R:17548471-17549749	young	old	6.19471	48.5923	2.97162	4.10995	5e-05	0.000618758
1837	plexA	FBgn0025741	4:1034029-1047720	young	old	9.53968	15.9837	0.744585	1.28495	0.0022	0.0150426
1838	plx	FBgn0261261	3R:1511853-1538559	young	old	18.9703	11.4425	-0.72934	-1.36128	0.00095	0.00759689
1839	pncr004:X	FBgn0047095	X:19065109-19068929	young	old	14.4439	5.97083	-1.27446	-1.20886	0.0029	0.0188645
1840	pncr008:3L	FBgn0047000	3L:6213677-6214052	young	old	37.9591	16.9516	-1.16302	-1.10277	0.00685	0.0371988
1841	porin	FBgn0004363	2L:10847226-10850868	young	old	788.999	467.573	-0.754831	-1.08667	0.006	0.0335725
1842	ppl	FBgn0027945	3L:21273587-21274601	young	old	176.321	273.29	0.632227	1.10731	0.0056	0.0317344
1843	prominin-like	FBgn0026189	3L:3115334-3127723	young	old	13.3349	8.5033	-0.649117	-1.19699	0.00355	0.0221625
1844	pug	FBgn0020385	3R:6522239-6529011	young	old	49.3377	239.544	2.27953	2.9909	5e-05	0.000618758
1845	px	FBgn0003175	2R:18384002-18449569	young	old	2.44363	4.83993	0.98596	1.3869	6e-04	0.00516159
1846	qkr58E-2	FBgn0022985	2R:18303317-18306209	young	old	9.82672	15.3962	0.647789	1.14265	0.00485	0.0284246
1847	qua	FBgn0003187	2L:17486805-17497203	young	old	0.272274	0.867178	1.67127	1.24074	0.00285	0.0186261
1848	qvr	FBgn0260499	2R:7330030-7339109	young	old	83.7796	49.0671	-0.771842	-1.34531	0.00115	0.00886935
1849	rad50	FBgn0034728	2R:18308543-18312979	young	old	4.73444	9.06154	0.936564	1.65388	5e-05	0.000618758
1850	rdgBbeta	FBgn0027872	2R:13583280-13585866	young	old	15.7955	9.45751	-0.739981	-1.19877	0.0027	0.0178127
1851	rdo	FBgn0243486	2L:18012406-18070249	young	old	19.0886	4.75533	-2.0051	-3.49291	5e-05	0.000618758
1852	rec	FBgn0003227	3R:11629973-11658354	young	old	17.1839	9.95477	-0.7876	-1.09583	0.00775	0.0408811
1853	retinin	FBgn0040074	3L:16325018-16325889	young	old	7987.3	180.011	-5.47155	-6.98225	5e-05	0.000618758
1854	retinophilin	FBgn0087005	3R:1058267-1063037	young	old	1806.18	1040.88	-0.795146	-1.11039	0.00635	0.035029
1855	rg	FBgn0266098	X:4979865-5145183	young	old	3.84391	1.74665	-1.13799	-1.71991	5e-05	0.000618758
1856	rgr	FBgn0267792	2R:4487937-4498743	young	old	8.41265	4.67142	-0.848699	-1.34243	0.00125	0.00952028
1857	rho	FBgn0004635	3L:1463791-1468483	young	old	5.63692	9.89339	0.811558	1.34965	0.0011	0.0085992
1858	robo	FBgn0005631	2R:18580028-18588467	young	old	7.50176	4.62248	-0.698562	-1.26846	0.0022	0.0150426
1859	rost	FBgn0011705	2L:8985931-8989287	young	old	92.6291	194.823	1.07262	1.89348	5e-05	0.000618758
1860	rut	FBgn0003301	X:14683283-14719938	young	old	5.38838	3.29925	-0.707716	-1.23616	0.0021	0.0144805
1861	ry	FBgn0003308	3R:8858258-8863748	young	old	9.93182	26.7657	1.43025	2.65811	5e-05	0.000618758
1862	scarface	FBgn0033033	2R:1564253-1579200	young	old	58.7367	38.7258	-0.600967	-1.10452	0.0065	0.0356751
1863	scb	FBgn0003328	2R:11136289-11146003	young	old	3.66299	10.3849	1.50339	2.58597	5e-05	0.000618758
1864	scpr-A	FBgn0037889	3R:7066904-7067845	young	old	0.388138	2.55265	2.71736	1.48359	0.0025	0.0167192
1865	scpr-C	FBgn0037879	3R:7051241-7052204	young	old	2.62113	35.4136	3.75604	3.25496	5e-05	0.000618758
1866	scu	FBgn0021765	X:17985278-17986888	young	old	58.8732	139.416	1.24372	2.11364	5e-05	0.000618758
1867	sec23	FBgn0262125	3R:1474786-1478354	young	old	27.6455	50.7079	0.875168	1.56952	5e-05	0.000618758
1868	sei	FBgn0003353	2R:19936727-19945128	young	old	23.8174	15.7408	-0.597506	-1.05796	0.00885	0.0453841
1869	serp	FBgn0260653	3L:19694076-19701109	young	old	12.6274	4.58472	-1.46165	-2.07569	5e-05	0.000618758
1870	sesB	FBgn0003360	X:10666576-10680978	young	old	3281.86	1014.06	-1.69437	-1.82373	5e-05	0.000618758
1871	sev	FBgn0003366	X:10965473-10980332	young	old	1.64698	4.53491	1.46125	2.18398	5e-05	0.000618758
1872	shd	FBgn0003388	3L:14607557-14615305	young	old	1.36183	0.296936	-2.19732	-1.7294	0.00025	0.00250102
1873	shep	FBgn0052423	3L:5153785-5271044	young	old	6.12001	10.5501	0.785657	1.3775	0.00115	0.00886935
1874	shi	FBgn0003392	X:15786148-15800285	young	old	134.783	67.9164	-0.988802	-1.65062	5e-05	0.000618758
1875	skf	FBgn0262600	2R:7110375-7120056	young	old	45.5458	20.035	-1.1848	-1.94204	5e-05	0.000618758
1876	slgA	FBgn0003423	X:21245367-21256188	young	old	149.223	66.4306	-1.16755	-2.01323	5e-05	0.000618758
1877	slif	FBgn0037203	3L:22874145-22886929	young	old	7.08192	4.04815	-0.806878	-1.12218	0.00615	0.0342548
1878	smi35A	FBgn0016930	2L:14184477-14234108	young	old	27.7367	13.1061	-1.08155	-2.02541	5e-05	0.000618758
1879	smp-30	FBgn0038257	3R:10567308-10619350	young	old	33.6056	161.263	2.26264	3.56513	5e-05	0.000618758
1880	smt3	FBgn0264922	2L:6966775-6967593	young	old	170.685	292.163	0.775442	1.45867	0.00035	0.00330503
1881	snRNP70K	FBgn0016978	2L:6969824-6971736	young	old	2.24225	4.69772	1.06702	1.17055	0.00585	0.0329979
1882	sol	FBgn0003464	X:21221356-21228939	young	old	3.44285	7.9642	1.20992	1.86721	5e-05	0.000618758
1883	spict	FBgn0032451	2L:12704723-12706683	young	old	41.9721	81.0504	0.949388	1.69509	1e-04	0.00115824
1884	spin	FBgn0086676	2R:12012487-12025743	young	old	39.1733	61.6685	0.654662	1.22455	0.00465	0.0275167
1885	spirit	FBgn0030051	X:8465131-8467614	young	old	2.79071	18.4343	2.72368	2.949	5e-05	0.000618758
1886	spn-D	FBgn0003482	3R:22991439-22992844	young	old	0.246407	1.33107	2.43347	1.34462	0.0033	0.0209229
1887	spz	FBgn0003495	3R:22890791-22895790	young	old	21.3365	44.0832	1.0469	1.68752	1e-04	0.00115824
1888	srp	FBgn0003507	3R:11811922-11829807	young	old	10.0421	24.2234	1.27034	2.30639	5e-05	0.000618758
1889	ste24a	FBgn0034176	2R:12887744-12889431	young	old	40.3388	63.1577	0.646789	1.20613	0.00365	0.0226853
1890	stj	FBgn0261041	2R:9692978-9707080	young	old	33.2279	16.4418	-1.01502	-1.88754	5e-05	0.000618758
1891	stmA	FBgn0086784	2R:4611764-4621809	young	old	113.234	53.3259	-1.0864	-1.74427	5e-05	0.000618758
1892	stnA	FBgn0016976	X:22382557-22406483	young	old	44.6302	20.487	-1.12331	-1.99809	5e-05	0.000618758
1893	stops	FBgn0086704	3R:26960113-26997242	young	old	53.9392	107.971	1.00124	1.58623	0.00015	0.00164377
1894	stumps	FBgn0020299	3R:10402940-10433804	young	old	10.5167	6.59229	-0.673835	-1.18394	0.00375	0.0231448
1895	su(r)	FBgn0086450	X:9090838-9096770	young	old	9.38115	21.3586	1.18698	2.01168	5e-05	0.000618758
1896	sun	FBgn0014391	X:15738529-15743273	young	old	407.507	189.447	-1.10503	-1.84755	5e-05	0.000618758
1897	sv	FBgn0005561	4:1109443-1133943	young	old	6.67004	3.18899	-1.06459	-1.81675	5e-05	0.000618758
1898	synaptogyrin	FBgn0033876	2R:9729254-9733757	young	old	107.851	43.5884	-1.30702	-2.41135	5e-05	0.000618758
1899	synj	FBgn0034691	2R:17967675-17976084	young	old	17.6607	11.4027	-0.631172	-1.09296	0.00995	0.0498726
1900	t	FBgn0086367	X:9111687-9117290	young	old	255.382	154.124	-0.728563	-1.18793	0.00275	0.0180815
1901	tadr	FBgn0032911	2L:21071008-21081053	young	old	29.3057	15.0766	-0.95887	-1.69952	5e-05	0.000618758
1902	tai	FBgn0041092	2L:9166801-9247186	young	old	2.37718	3.84926	0.695328	1.2149	0.00305	0.019631
1903	tamo	FBgn0041582	2R:20014160-20021074	young	old	5.88555	9.37524	0.671678	1.14029	0.0053	0.0304407
1904	tim	FBgn0014396	2L:3493985-3507754	young	old	31.5103	11.2481	-1.48614	-2.13302	5e-05	0.000618758
1905	tld	FBgn0003719	3R:20575455-20579234	young	old	3.47637	7.47989	1.10543	1.63056	1e-04	0.00115824
1906	tmod	FBgn0082582	3R:26358335-26404627	young	old	114.924	66.9052	-0.780487	-1.24489	0.00215	0.014742
1907	tok	FBgn0004885	3R:20545418-20574855	young	old	27.5214	55.262	1.00573	1.8436	5e-05	0.000618758
1908	tomosyn	FBgn0030412	X:12525652-12547377	young	old	51.27	33.0604	-0.633009	-1.07962	0.007	0.0378031
1909	trbl	FBgn0028978	3L:20389387-20394708	young	old	7.17489	11.9244	0.732886	1.19011	0.004	0.02441
1910	trn	FBgn0010452	3L:13107372-13111188	young	old	9.303	4.44673	-1.06495	-1.76445	5e-05	0.000618758
1911	trol	FBgn0267911	X:2365015-2439423	young	old	13.4004	4.17336	-1.68299	-3.15155	5e-05	0.000618758
1912	trus	FBgn0038055	3R:8282255-8286016	young	old	43.5716	20.491	-1.0884	-1.51596	1e-04	0.00115824
1913	tsr	FBgn0011726	2R:19925506-19934359	young	old	251.504	405.687	0.689786	1.13328	0.0065	0.0356751
1914	tth	FBgn0030502	X:13506146-13510387	young	old	9.15141	14.7807	0.691652	1.21446	0.0029	0.0188645
1915	tup	FBgn0003896	2L:18859499-18881256	young	old	6.51952	3.79876	-0.779238	-1.21661	0.00425	0.0255209
1916	tutl	FBgn0010473	2L:4283146-4321233	young	old	4.22391	2.06595	-1.03178	-1.48542	3e-04	0.00290595
1917	unc-104	FBgn0267002	2R:12639000-12660002	young	old	99.5033	61.7139	-0.689149	-1.1026	0.0053	0.0304407
1918	unc-5	FBgn0034013	2R:11237658-11259021	young	old	6.93683	4.18376	-0.729477	-1.13208	0.0056	0.0317344
1919	unc79	FBgn0038693	3R:15055214-15071852	young	old	37.0427	16.6617	-1.15265	-1.99782	5e-05	0.000618758
1920	up	FBgn0004169	X:13487609-13496536	young	old	602.446	145.186	-2.05294	-3.26615	5e-05	0.000618758
1921	upd3	FBgn0053542	X:18171265-18178632	young	old	0.0356797	1.12237	4.9753	2.13318	0.00305	0.019631
1922	uzip	FBgn0004055	2R:20899572-20917609	young	old	62.6484	39.421	-0.668315	-1.24922	0.00215	0.014742
1923	veli	FBgn0039269	3R:20890139-20891317	young	old	116.615	49.5292	-1.2354	-2.31493	5e-05	0.000618758
1924	verm	FBgn0261341	3L:19683132-19688356	young	old	24.2652	8.65838	-1.48672	-2.29995	5e-05	0.000618758
1925	vir-1	FBgn0043841	2L:12403269-12423421	young	old	1096.66	3151.76	1.52303	1.90842	5e-05	0.000618758
1926	vkg	FBgn0016075	2L:5012143-5027412	young	old	6.4543	4.06122	-0.668348	-1.13373	0.00415	0.0250282
1927	wac	FBgn0035120	3L:258349-259097	young	old	33.3703	19.1177	-0.803654	-1.15583	0.0063	0.0348912
1928	wb	FBgn0261563	2L:14263521-14328262	young	old	1.18401	2.39776	1.01801	1.50751	0.00055	0.00479482
1929	wdn	FBgn0005642	3R:24633704-24637049	young	old	4.59879	8.18332	0.831431	1.2854	0.00165	0.011996
1930	wit	FBgn0024179	3L:4062303-4071713	young	old	15.4994	10.3046	-0.588924	-1.09473	0.0082	0.0426557
1931	wrapper	FBgn0025878	2R:18267016-18270191	young	old	16.0464	24.0491	0.583732	1.02485	0.0088	0.0451514
1932	wun2	FBgn0041087	2R:5301848-5305353	young	old	15.1442	6.82657	-1.14954	-1.66908	0.00015	0.00164377
1933	wupA	FBgn0283471	X:17999585-18010855	young	old	470.77	150.926	-1.64118	-2.78917	5e-05	0.000618758
1934	yellow-f2	FBgn0038105	3R:8819114-8820869	young	old	50.4581	92.161	0.869071	1.61534	1e-04	0.00115824
1935	yellow-h	FBgn0039896	4:248549-251054	young	old	25.6192	10.0766	-1.34622	-2.20953	5e-05	0.000618758
1936	yin	FBgn0265575	X:3756995-3762359	young	old	15.6588	24.8074	0.663798	1.21755	0.00285	0.0186261
1937	yip2	FBgn0040064	2L:9915254-9918165	young	old	147.711	304.709	1.04465	1.44306	0.00055	0.00479482
1938	yps	FBgn0022959	3L:12114625-12118205	young	old	21.9255	80.8241	1.88218	3.12746	5e-05	0.000618758
1939	yuri	FBgn0045842	2L:15256608-15264690	young	old	12.2562	22.0904	0.849904	1.40485	9e-04	0.00726849
1940	zormin	FBgn0052311	3L:2117465-2150089	young	old	17.0079	10.7189	-0.666058	-1.17315	0.0038	0.0233647
