# Supplementary material for: Genetic analysis of variation in lifespan using a multiparental advanced intercross Drosophila mapping population
Source: BMC Genet. 2016 Aug 2;17:113. doi: 10.1186/s12863-016-0419-9 (PMC4970266; doi:10.1186/s12863-016-0419-9)
Supplement: Additional file 15: Table S7. — RNAseq candidates within mapped QTL. The “QTL” column refers to the five QTL mapped in this study (see Table 1), and “FBgn”, “GeneSymbol”, “Cytological”, “Position_R6”, all give information on the gene. The “RNAseq_Expt” column states which study the gene was found to be differentially expressed in, “Contrast” gives the statistical test in which the gene was identified, and “ExpressionResult” gives the direction of the expression change. The “AgingCandidate” column states whether the gene is a known aging gene (see Table 2), and the “RNAseqOverlap” column gives the number of array-based expression studies identifying the gene as showing an age-related change in gene expression. (TXT 5 kb) [file 12863_2016_419_MOESM15_ESM.txt]

QTL	FBgn	GeneSymbol	Cytological	Position_R6	RNAseq_Expt	Contrast	ExpressionResult	AgingCandidate	RNAseqOverlap
Q1	FBgn0030749	AnxB11	14C4-14C4	X:16416958..16422265	head	Young_vs_Old	Increase_With_Age	no	3
Q1	FBgn0000152	Axs	15A1-15A1	X:16680089..16683895	head	Young_vs_Old	Decrease_With_Age	no	0
Q1	FBgn0052573	CG32573	14F5-14F5	X:16651376..16653275	head	Young_vs_Old	Increase_With_Age	no	0
Q1	FBgn0030745	CG4239	14C2-14C2	X:16385278..16388702	head	Young_vs_Old	Decrease_With_Age	no	0
Q1	FBgn0030773	CG9676	15A1-15A1	X:16699152..16700170	head	Young_vs_Old	Decrease_With_Age	no	1
Q1	FBgn0030763	CG9782	14F2-14F2	X:16615028..16621589	head	Young_vs_Old	Decrease_With_Age	no	0
Q1	FBgn0030737	CG9914	14B9-14B9	X:16306912..16308667	head	Young_vs_Old	Increase_With_Age	no	1
Q1	FBgn0004432	Cyp1	14B9-14B12	X:16317673..16320370	head	Young_vs_Old	Increase_With_Age	no	0
Q1	FBgn0000459	disco	14B3-14B3	X:16210598..16216750	head	Young_vs_Old	Increase_With_Age	no	0
Q1	FBgn0042650	disco-r	14B1-14B1	X:16118067..16148977	head	Young_vs_Old	Increase_With_Age	no	0
Q1	FBgn0030723	dpr18	14A6-14A7	X:16063738..16070304	head	Young_vs_Old	Decrease_With_Age	no	0
Q1	FBgn0004066	Prosalpha4	14B7-14B7	X:16276270..16277587	head	Young_vs_Old	Increase_With_Age	no	1
Q1	FBgn0259923	Sep4	15A1-15A1	X:16684216..16695173	head	Young_vs_Old	Decrease_With_Age	no	0
Q1	FBgn0030733	UQCR-14	14B8-14B8	X:16286288..16286988	head	Young_vs_Old	Decrease_With_Age	no	3
Q2	FBgn0031068	Alr	18F1-18F1	X:19748314..19750167	head	Young_vs_Old	Increase_With_Age	no	2
Q2	FBgn0031023	CG14200	18C8-18C8	X:19495505..19518402	head	Young_vs_Old	Increase_With_Age	no	0
Q2	FBgn0031042	CG14221	18D7-18D7	X:19618819..19621245	head	Young_vs_Old	Decrease_With_Age	no	1
Q2	FBgn0031061	CG14232	18E1-18E2	X:19701927..19704259	head	Young_vs_Old	Increase_With_Age	no	1
Q2	FBgn0085360	CG34331	19B1-19B1	X:20122453..20125271	head	Young_vs_Old	Increase_With_Age	no	0
Q2	FBgn0031089	CG9572	19B3-19B3	X:20148124..20155514	head	Young_vs_Old	Decrease_With_Age	no	1
Q2	FBgn0031066	COX6B	18E5-18E5	X:19740537..19744335	head	Young_vs_Old	Decrease_With_Age	no	2
Q2	FBgn0043903	dome	18D13-18E1	X:19676061..19683518	head	Young_vs_Old	Increase_With_Age	Yes	0
Q2	FBgn0087008	e(y)3	18D8-18D11	X:19626548..19638369	head	Young_vs_Old	Increase_With_Age	no	0
Q2	FBgn0027291	l(1)G0156	18C8-18C8	X:19518428..19521810	head	Young_vs_Old	Decrease_With_Age	no	3
Q2	FBgn0031039	Shawn	18D3-18D3	X:19611526..19615617	head	Young_vs_Old	Increase_With_Age	no	0
Q2	FBgn0031057	Ubqn	18E1-18E1	X:19683808..19687658	head	Young_vs_Old	Increase_With_Age	Yes	1
Q2	FBgn0004057	Zw	18D13-18D13	X:19667252..19672353	head	Young_vs_Old	Increase_With_Age	Yes	0
Q3	FBgn0031174	CG1486	19F4-19F4	X:21324046..21328150	head	Young_vs_Old	Increase_With_Age	no	1
Q3	FBgn0064116	CG33713	19F4-19F4	X:21317936..21319296	head	Young_vs_Old	Decrease_With_Age	no	0
Q3	FBgn0001565	Hlc	20A1-20A1	X:21385518..21387946	head	Young_vs_Old	Decrease_With_Age	no	2
Q3	FBgn0261675	Npc1b	19E4-19E4	X:20934869..20939503	body	Young_vs_Old_(LongLived)	Increase_With_Age	no	3
Q3	FBgn0003423	slgA	19F6-20A1	X:21374002..21385159	head	Young_vs_Old	Decrease_With_Age	no	2
Q3	FBgn0003464	sol	19F5-19F5	X:21350280..21357912	head	Young_vs_Old	Increase_With_Age	no	0
Q4	FBgn0010803	Aats-trp	85D7-85D7	3R:9265027..9266904	head	Young_vs_Old	Increase_With_Age	no	2
Q4	FBgn0261108	Atg13	84F13-84F14	3R:8349815..8352817	head	Young_vs_Old	Increase_With_Age	no	1
Q4	FBgn0263231	bel	85A-85A5	3R:8654975..8660761	head	Young_vs_Old	Increase_With_Age	no	1
Q4	FBgn0037562	CG11671	84F8-84F8	3R:8287876..8288613	body	Young_vs_Old_(ShortLived)	Increase_With_Age	no	3
Q4	FBgn0037562	CG11671	84F8-84F8	3R:8287876..8288613	head	Young_vs_Old	Increase_With_Age	no	3
Q4	FBgn0037553	CG18249	84F4-84F4	3R:8220146..8222188	head	Young_vs_Old	Increase_With_Age	no	0
Q4	FBgn0042182	CG18749	84F5-84F6	3R:8244055..8248054	head	Young_vs_Old	Increase_With_Age	no	0
Q4	FBgn0051100	CG31100	85C1-85C1	3R:8995229..9003650	head	Young_vs_Old	Increase_With_Age	no	1
Q4	FBgn0259992	CG42489	85A5-85A5	3R:8653802..8654766	head	Young_vs_Old	Decrease_With_Age	no	0
Q4	FBgn0266801	CG45263	85A1-85A1	3R:8364328..8477617	head	Young_vs_Old	Decrease_With_Age	no	2
Q4	FBgn0037606	CG8032	85A5-85A5	3R:8664115..8667772	head	Young_vs_Old	Decrease_With_Age	no	0
Q4	FBgn0037607	CG8036	85A5-85A5	3R:8667868..8673702	head	Young_vs_Old	Increase_With_Age	no	1
Q4	FBgn0037612	CG8112	85A8-85A8	3R:8712933..8715263	head	Young_vs_Old	Increase_With_Age	no	2
Q4	FBgn0037676	CG8861	85D8-85D11	3R:9293642..9328511	head	Young_vs_Old	Decrease_With_Age	no	0
Q4	FBgn0037556	CG9636	84F5-84F5	3R:8240747..8243792	head	Young_vs_Old	Decrease_With_Age	no	0
Q4	FBgn0001180	hb	85A5-85A5	3R:8690980..8697822	head	Young_vs_Old	Decrease_With_Age	no	1
Q4	FBgn0037637	IscU	85B2-85B2	3R:8822849..8824177	body	Young_vs_Old_(ShortLived)	Increase_With_Age	no	3
Q4	FBgn0260386	mtg	84F6-84F16	3R:8250497..8260718	head	Young_vs_Old	Decrease_With_Age	no	1
Q4	FBgn0010222	Nmdmc	85C3-85C3	3R:9042508..9050555	head	Young_vs_Old	Increase_With_Age	no	2
Q4	FBgn0026380	Prosbeta3	85C2-85C2	3R:9005313..9006226	head	Young_vs_Old	Increase_With_Age	no	0
Q4	FBgn0014018	Rel	85C3-85C3	3R:9044183..9047977	head	Young_vs_Old	Increase_With_Age	Yes	3
Q4	FBgn0010173	RpA-70	84F6-84F6	3R:8262120..8264451	head	Young_vs_Old	Increase_With_Age	no	2
Q5	FBgn0005642	wdn	98E5-98E5	3R:28807983..28811337	head	Young_vs_Old	Increase_With_Age	no	0
